# Supplementary material for: SAS score: Targeting high-specificity for efficient population-wide monitoring of obstructive sleep apnea
Source: PLoS One. 2018 Sep 5;13(9):e0202042. doi: 10.1371/journal.pone.0202042 (PMC6124708; doi:10.1371/journal.pone.0202042)
Supplement: S1 Dataset — (XLSX) [file pone.0202042.s003.xlsx]

## Sheet: data
ID	Gender	Birth year	Age	BMI	Obesity	Obesity degree	Neck (cm)	Abdominal Circumference	HBP	Max systolic	Max diastolic	Actual systolic	Actual diastolic	Mean heart rate	Snoring	Durata medie de apnei	Index microteziri	IAH supin	IAH non-supin	Durata medie (desaturare)	Lowest desaturation	Index desaturation	AHI	Obstructive	Mixt	Central	Hipopnee	Sleepiness	Epworth scale	Disturbed sleep	Wakeups	BPOC		Has OSAS	30
120	M	1938	67	33	1	1	44	120	0			130	80	69		23.4		47.3	29.9	95		4.4	34.5	2.4	0.2	0.5	31.4	1	17	1	0	0		1
121	M	1949	56	31	1	1	48	126	1	190	105	150	100	61	1	18.2				93	73	56	70.1	20.7	2.1	10.3	37	1	10	0	1	0		1
123	F	1939	66	25	0	0	36	90	1	200	105	160	90	67		20.1	0.4			96	80	7.8	27.4	8.8	1.5	1.1	16	0	2	0	0	0		0
124	M	1965	40	42	1	3	39	138	0					85		12.1	15.9			96	91	6	3.6	1.7	1	0.3	0.6	0	6			0		0
125	F	1954	52	33	1	1	38	108	1	190	105	145	95	76		17.1				96		1.1	1.2	0.2	0	0.5	0.6	0	6	1	1	0		0
126	F	1951	54	39	1	2	36	112	1	185	100	130	80	67		35.5		27.3	57.9	89		52.8	57.6	26.1	15.9	8.3	7.3	0	9	0	0	0		1
127	M	1975	29	45	1	3	52	143	1	190	105	140	95	109		12.1	12.7			94	90	6.2	3.9	0.3	0.2	0.7	2.8	0	4	1	1	0		0
128	M	1945	60	31	1	1	51	111	0					75		26.4		40.2	27.6	95		6.7	31	8.8	0.4	0.5	21.4	0	7	0	0	0		1
129	M	1948	57	41	1	3	53	134	1	195	105	150	90	57		12.2	24.4			70	46	102.8	75.3	6.7	3	3.7	62	1	17	1	1	0		1
130	F	1954	51	31	1	1	36	101	1	200	100	145	95	77		17.1	10.6			95	87	15.3	26.7	7.3	0.1	0.6	18.7		4	1	1	0		0
131	F	1949	56	33	1	1	37	110	0					68		25.8	12.8			97	91	1.1	14.1	2.7	0	0.2	11.2	1	11	1	1	0		0
132	F	1961	43	37	1	2	49	123	0					96	1	15.6				94	82	16.6	23	5.3	0.5	0.3	17	0	1	1	1	0		0
133	M	1954	51	31	1	1	52	121	1	195	100	145	95	79		18.1	15.5			92	86	4	21.5	1.7	0.7	0.5	18.6	0	4	1	0	0		0
134	M	1968	37	21	0	0	35	81	0					63	1	33.1		43.2	23.4	95		18.5	39.2	12.5	2.7	6.6	17.4	0		1	0	0		1
135	M	1940	65	35	1	2	51	121	1	200	100	160	100	55		15.4		54.7	93.1	93		16	72.5	13.6	0	6.8	52.1	1	11	0	0	1		1
136	F	1947	58	33	1	1	34	94	0					80	0	16.4	4.9			99		0	6.9	1.3	0.2	1.2	4.2	0	7	0	0	0		0
137	M	1960	45	28	0	0	46	116	0			140	95	75	1	16				96	93	1	6.9	0.7	1.2	3	1.9	0	8	1	1	0		0
138	M	1978	27	26	0	0	41	92	0					83	1	23.2				96	91	6.4	37.4	3	0.1	0	34.2	1	12	1	1	0		1
139	M	1958	47	34	1	1	44	119	0					74	1	27.2				94		47.7	58.3	26.2	4.3	1.3	26.6	1	14	1	0	1		1
140	M	1953	52	30	0	0	46	114	1	200	100	170	100	67	1	25		32.3	47	96		13.2	44.8	23.4	1.1	1.2	19.2	1	11	1	1	0		1
141	M	1950	55	28	0	0	41	113	1	195	100	150	95	70	1	25.4				97		35.2	58.6	26.9	4.4	6.2	21.1	0	10	1	1	0		1
142	M	1957	48	41	1	3	54	145	1	210	110	160	100	77	1	22.7		79	67.1	90		49.4	67.5	15.4	25.3	8.1	18.7	1	18	1	1	1		1
143	F	1956	49	31	1	1	39	107	1	190	100	170	100	73	1	21.3		63.2	26.8	96		3.6	27.7	4.8	0.7	1.5	20.6	0	5	1	0	0		0
146	M	1936	66	34	1	1	43	123	1	210	110	180	100	63	1	23.1		38.5	44.5	96		8.9	42.4	6.8	2.8	5.4	27.4	1	12	1	1	1		1
147	M	1935	70	26	0	0	47	118	0					62	1	21.7		0	40.7	95		12.8	40.6	17.5	0.6	2.9	19.7	0	6	1	1	0		1
148	M	1948	57	30	0	0	43	116	1	175	100	135	95	77	1	21.1				94	87	3.1	26.2	5.1	0.4	0.1	20.6	1	12	1	1	0		0
149	F	1949	56	32	1	1	40	116	1	180	90	140	95	70	1	20.8		41.8	0	92		30.3	41.5	26.5	0.5	0.4	14	1	14	0	0	0		1
150	M	1957	48	30	0	0	66	117	0					95	1	31.6	42.8			92	65	68.7	73.3	11	49.3	8.2	4.8	1	22	1	1	0		1
151	F	1962	43	28	0	0	40	110	1	190	100	150	100	61	1	29.6		17.1	18.4	96		5.8	18.1	5.9	1.1	0.3	10.8	1	11	1	1	0		0
152	M	1957	48	27	0	0	43	109	0					63		25.7		70.2	12.9	96		1.3	15.5	4	0.1	1	10.5	0	5	1	0	0		0
153	M	1970	35	38	1	2	49	125	1	200	100	180	140	64	1	19.2		100.3	73.8	95		55	88.4	44.6	7.9	12.9	23	1	20	1	1	0		1
154	M	1945	60	30	0	0	44	116	0					80	1	20.5				92	77	41.2	66.7	18.6	6.6	7.6	34	1	18	1	1	0		1
155	F	1962	42	27	0	0	36	97	0					86	1	16.8				96	92	0.7	12.9	0.5	0	0.5	11.8	1	15	1	1	0		0
157	F	1937	68	33	1	1	40	100	1	190	110	150	100	79	1	16.6		37.1	8.6	93		13.6	19.1	8.7	0.2	1.3	8.9	0	10	1	1	0		0
158	M	1965	41	31	1	1	46	108	0					73	1	22.8		0	83.3	95		41.8	83.2	51.8	5.3	6.1	20	1	12	1	1	0		1
159	M	1969	37	36	1	2	47	123	0					66	1	77	30.5	0	63.6	87		67.9	63.4	52.1	6.8	2.8	1.7	1	18	1	1	0		1
160	M	1950	55	28	0	0	45	120	1	200	105	150	100	73	1	22.1		82.3	73.7	95		24.4	74.5	40.2	3.4	2.5	28.5	1	12	1	1	0		1
161	M	1956	49	32	1	1	41	128	0			120	85	76		14.4	19.3			94	90	2.6	6.7	0.7	0.3	0.7	5.1	0	3		0	1		0
164	M	1939	67	28	0	0	44	109	0					54		20.9		22.6	18.3	96		3	19.5	3.3	0.5	2.3	13.3	1	10	1	1	0		0
165	F	1945	60	31	1	1	39	106	1	220	120	220	120	60		20.5		12.3	27	91		9	13.2	5.6	0.3	1.5	5.9	1	10	1	1	0		0
167	M	1959	46	29	0	0	40	108	1	195	105	145	110	71	1	18.3		24.9	31.1	95		8.9	30.6	2.8	0.1	6.3	21.4	0	8	1	1	0		1
168	F	1954	51	36	1	2	41	124	1	230	120	230	120	62	1	21.8		17.6	22.8	95		14.7	21.8	2.3	0.1	2.5	16.9	1	14		0	0		0
169	M	1978	27	33	1	1	45	122	0					74		17.9		28.7	23.8	96		3.9	25	1.6	0.5	0.4	22.4	0	1	1	1	0		0
170	F	1946	59	32	1	1	38	112	1	200	100	145	100	57	1	18.9		30	8.5	95		11.4	19.1	7.3	1.1	2.3	8.4	1	12	1	1	0		0
171	M	1982	22	20	0	0	34	103	0					46		20.5		7.8	3.3	97		3.7	5.3	1	0	1.3	3	0	6		0	1		0
172	M	1947	58	44	1	3	52	142	1	205	110	160	100		1	19.4		93.2	97				96.4	20	3	1.9	71.5	1	23	1	1	0		1
173	F	1949	56	34	1	1	47	131	0					70		16.5	26.6			91		50.3	55.5	11.4	0.8	0.4	42.9	1	14		1	1		1
175	M	1963	42	38	1	2	50	134	0					107	1	17.7				89		127.7	125.3	119.1	1.2	0.4	4.6	0	7	0	1	0		1
176	F	1951	55	29	0	0	39	104	1	165	105	135	90	59	1	19				95	83	10.6	24.1	9.2	0.1	0	14.7	0	8	1	1	0		0
177	M	1945	61	35	1	2	60	150	0					59	1	29.7		63.1	70.6	91		70.6	69.9	35.5	8.1	3.3	23	1	10	1	1	0		1
178	M	1951	55	44	1	3	48	129	1	190	95	150	95	84	1	19.4				93		39.9	68.6	35	0.7	0.3	32.7	1	17	1	1	0		1
179	F	1960	46	35	1	2	40	115	0					60	1	21.3		43.2	12.5	96		4.6	13.2	1.7	0.1	1.5	9.9	0	1	1	0	0		0
180	M	1960	45	30	0	0	42	120	0					96	1	24				92		74.4	76.7	61.2	2.2	3.9	9.5	1	14	1	1	0		1
181	M	1958	47	31	1	1	45	116	0					66	1	22.7				97	91	1.8	25	6	0.3	1.3	17.5	1	16	1	1	0		0
182	M	1957	49	27	0	0	43	106	0					60	1	24.2				96		11.3	29.3	11.7	0.6	1.1	15.9	0	6	1	1	0		0
183	M	1977	28	33	1	1	42	116	0						1	25.1		23.9	16.2				21.8	3.2	0.5	0.1	17.9	0	9	1	0	0		0
184	M	1947	59	35	1	2	45	126	1	195	100	140	100	75	1	23.7		28.7	54.4	96		1.9	43.2	11.2	2.3	0.4	29.4	1	12	0	1	1		1
185	F	1956	49	33	1	1	39	122	0					65	1	14.3				97	94	2.5	23.6	2.9	7.1	11.2	2.4	0	9	1	1	0		0
186	M	1980	25	29	0	0	40	97	0					70	1	19.7		9.5	18.2	97		5	15.5	4.6	1	1.5	8.4	0	7	1	1	0		0
187	F	1927	78	41	1	3	44	121	1	230	140	160	110	65	1	19.8		65.8	19.9	91		16	21.2	4.2	0.3	0.2	16.4	1	11	1	1	0		0
188	M	1971	34	29	0	0	44	123	1	170	110	130	80	66	1	19.8		24.8	8.5	97		19.8	21.2	0.2	0.5	3.5	16.9	0	7	1	1	0		0
189	M	1954	55	32	1	1	47	114	1	200	100	160	100	90	1	24.2				90	59	61.7	70.2	28.9	22.8	7.7	10.8	1	12	1	1	0		1
190	M	1957	48	27	0	0	45	106	0					70	1	18.6				95	88	6.3	13.4	2.4	1.1	0.8	9.1	0	6	1	1	0		0
191	M	1947	59	35	1	2	44	127	1	220	120	210	114	68	1	25.2				91	52	62.9	69.9	54.3	3.4	1.2	11	1	11	1	0	0		1
192	M	1952	53	32	1	1	45	122	1	200	105	160	90	56	1	22.5		98.3	34.3	97		0	41.3	15.1	4.9	7.3	14	1	19	1	1	0		1
193	M	1949	57	31	1	1	44	113	1	210	110	180	90	91	1	21.6				95	87	14.1	22.2	4.8	1.1	0.3	16	0	7	0	1	1		0
194	M	2000	6	21	0	0	31	73	0					101	1	15.6				98	95	0.3	3.4	0.6	0.4	1	1.4	0	0	1	0	0		0
195	M	1960	46	28	0	0	43	106	1	180	140	130	80	105	1	29.5				90		72.6	75.4	69.7	1.5	0.9	3.2	1	13	1	1	0		1
196	F	1957	48	43	1	3	42	117	1	230	100	160	100	83	1	21.8		23.5	15.7	97		0	19.1	5.6	1.8	1.8	9.9	0	14	1	1	0		0
197	F	1921	84	23	0	0	32	101	1	200	120	180	100	51	1	36		26.4	52.5	94		19.4	26.9	15.5	6.8	1.6	3	0	4	1	1	0		0
198	M	1945	60	29	0	0	44	110	1	210	110	180	60	57	1	35.6				93		49.4	54.1	30.8	9.2	4.2	9.9	0	3	1	1	0		1
199	M	1966	39	37	1	2	49	120	1	210	120	190	120	67		18.3		87.1	50.9	94		39.9	68.4	22.8	17.1	9.7	18.8	0	7	1	1	0		1
200	M	1950	55	31	1	1	42	127	0					57		16.2	5.5			97	94	1	7.1	2.1	0	0.2	4.8	0	8			1		0
201	M	1949	56	29	0	0	44	122	1	195	105	170	95	54		19.2		30	5.6	95		4.2	21.9	5.9	0.6	1.6	13.8	0	9	0	1	0		0
203	M	1946	60	37	1	2	53	119	1	230	140	160	100	75	1	22.3		57.6	56.7	83		65.6	57.3	35.9	4	5.4	12	1	11	1	1	0		1
204	M	1946	60	39	1	2	51	137	1	180	150	140	75		1	19.4		25.6	2.6				6.1	1	0.1	1.2	3.8	1	23	1	1	1		0
206	F	1959	46	27	0	0	41		0					45		15.9		60	25.5	94		20	25.6	2.8	0.5	1.3	21	0	1	1	1	0		0
207	M	1949	57	34	1	1	54	120	1	270	136	150	90	71	1	26.3				89	42	73.4	71.5	15	32.8	3.8	19.8	1	22	1	1	0		1
208	M	1942	63	33	1	1	44	124	1	220	120	135	80	107	1	24.9				94		10.4	30.3	6.2	1.4	1.9	20.7	1	13	1	1	0		1
209	M	1947	59	29	0	0	42	119	1	190	100	145	115	49		25.8		75.4	24	96		11.2	32.4	2.6	0.4	15.6	13.8	0	6	0	0	0		1
210	M	1938	67	39	1	2	44	120	0			130	70		1	27.4		43.9	16.5				21	11.3	0.7	0.5	8.6	0	2	1	1	0		0
212	M	1967	38	37	1	2	54	126	1	180	90	160	90	75	1	16.4				96	87	31.8	30.6	10.8	8	3.8	8.1	0	8	1	1	0		1
213	M	1951	54	33	1	1	49	126	1	200	110	180	100	57	1	20.8		68.1	78.9	87		71.8	77	57.8	0.9	2.9	15.4	1	19	1	1	0		1
217	M	1962	43	31	1	1	43	112	1	190	100	160	100	84	1	15.9				92	51	24.9	19.5	5.3	3.1	4.4	6.7	1	16	1	1	0		0
218	M	1939	66	26	0	0	44	108	1	200	100	170	90	83	1	10		20		88		94.7	20	0	0	0	20	1	12	1	1	0		0
220	M	1954	52	37	1	2	51	129	1	210	100	180	105	60	1	21.9		80	31.5	93		31.1	32.9	21.4	0.2	0.8	10.5	1	11	1	1	0		1
221	M	1959	46	36	1	2	50	113	0						1	28.7		0	84.2				84	66.9	6.6	7.7	2.9	1	15	1	1	0		1
222	F	1986	20	20	0	0	31	90	0					77	1	23.8		89.9	9.3	97		6.5	14.6	11.8	0.4	1.3	1.2	0	2	1	1	0		0
224	F	1943	62	34	1	1	38	105	1	210	120	190	100	65	1	16.9		43.7	14.4	92		16.3	26.2	7.2	0	0.5	18.5	0	5	0	1	0		0
225	M	1935	71	34	1	1	51	129	1	190	100	170	80	50	1	31.5		65.4	62.9	90		48.8	63.7	50.7	1.7	4.1	7.2	1	18	1	1	0		1
226	F	1958	48	37	1	2	38	111	1	210	105	160	110	66	1	24.4		24.5	12.5	95		7.7	20.4	7.4	0.7	1.4	10.9	1	12	1	1	0		0
227	M	1960	45	27	0	0	40	94	0					85	1	27.8		72.6	28.1	94		34.4	47.3	10.7	5.2	20.1	11.3	1	14	1	0	0		1
229	M	1945	60	30	0	0	41	110	1	200	105	160	95	72	1	15.1		84.6	90.4	94		19.1	90.2	29.4	8.3	12.2	40.3	1	18	1	1	0		1
230	M	1974	32	50	1	3	51	138	1	205	165	160	110	64	1	17.7		44.7	38.6	84		52.6	40	11.6	3	3.3	22.1	1	21	1	1	0		1
231	F	1965	40	40	1	2	48	126	1	180	100	140	100	71	1	11.9				96	85	23.5	13.8	1.7	0	0	12.1	0	2	1	0	0		0
232	M	1942	63	34	1	1	45	126	1	190	100	170	110	64	1	19		86.4	60.4	94		54.9	69.6	20.5	13.9	62	28.9	0	8	1	1	1		1
233	M	1960	45	35	1	2	42	122	1	175	105	160	100	64	1	23.9				96		18	37.3	11.6	0.9	1.5	23.3	1	17	1	1	0		1
234	M	1964	41	35	1	2	45	125	1	180	90	120	70	80	1	12.8				80	70	32.6	4.2	0	1.1	0.5	2.6	1	20	1	1	1		0
235	F	1950	55	54	1	3	48	148	0					86		29		60.1	74.3	89		60.2	66.2	41.5	4	4.2	16.5	1	15	0	0	0		1
238	M	1945	60	30	0	0	43	128	0							28.4		32.1	34.8				34.2	7	4	9.7	13.6	0	5	0	0	0		1
240	M	1940	65	29	0	0	44	107	1	200	105	140	95	44	1	15.9	11.6			93	86	7.1	11.5	1.4	0.6	1.2	8.3	0	2	0	0	0		0
241	M	1968	37	30	0	0	47	102	0			150	90	66	1	19.5		81.6	49.2	91		56.4	52.1	18.3	6.8	5.2	21.8	1	10	1	1	0		1
242	M	1965	40	45	1	3	45	141	0					63		21.1		57.1	53.3	95		38.6	53.4	24.8	0.8	0.5	27.2	1	11		1	1		1
243	F	1946	60	35	1	2	38	112	1	160	100	140	80	61	1	25.2		64.1	43.1	94		7.7	51.3	14.8	0.2	1.3	35	1	10	1	1	1		1
244	M	1947	59	27	0	0	43	105	1	230	130	120	70	52	1	23.9		48.7	23.8	94		17.8	26.7	15.1	0.5	0.5	10.5	0	9	1	1	0		0
245	M	1949	56	38	1	2	49	123	1	181	110	140	95	67	0	23.5		61.9	50.6	96		5.7	55.2	23.7	2.4	1.7	27.4	0	8	1	1	0		1
246	F	1960	46	30	0	0	35	98	0			140	90	55		15.9		12.3	9.9	97		0.8	11.1	1.5	1	2.3	6.3	1	16	1	1	0		0
247	M	1941	65	35	1	2	51	106	1	220	120	150	90			20.9				95		26.3	38.8	12	1.3	0.1	25.4	0	6	1	0	1		1
248	F	1935	71	25	0	0	37	110	1	220		180	100	94		25.1				97	92	8.7	34.7	5.5	1.3	7.1	20.8	1	11	1	1	0		1
249	M	1976	30	31	1	1	40	101	0					62		15.2				91		30.5	49.8	10.2	0.3	0	39.4	1	14	1	1	0		1
250	M	1940	66	37	1	2	47	127	1	180	100	140	80			31.3		75	61.8				61.8	33.6	11.5	7.7	9.1	0	11	1	1	0		1
252	F	1970	36	49	1	3	45	137	0			140	100	113		18.7				95		47.1	76.2	49.8	0.4	0.1	25.8	1	14	1	1	1		1
253	F	1955	51	47	1	3	41	133	1	190	120	135	80	54	1	16.9		25.1	10.9	92		16.5	21.3	6.5	1.6	0.5	12.6	1	3	1	1	0		0
255	M	1970	36	30	0	0	44	110	1			170	100		1	31.8		71.5	73				72.9	53.4	9.1	3.9	6.4	1	22	1	1	0		1
256	M	1950	56	36	1	2	49	120	1	200	100	160	100	90	1	19.2				97	89	8.5	22.4	3	0.3	0.4	18.6	1	15	1	1	0		0
257	F	1956	49	31	1	1	37	96	0					73		16.4		23.4	14.1	96		0.5	16.8	3.1	0.1	0.9	12.7	0	7	1	1	0		0
258	M	1952	54	29	0	0	43	106	1	190	100	140	90		1	18.9		64.4	13.3				17.1	8.2	0	0.1	8.8	1	10	1	1	0		0
259	M	1955	50	47	1	3	50	143	1	180	100	150	90		1	14.1		141.2	71.8				72.4	23.9	2.5	3.9	42.1	1	16	1	1	1		1
261	M	1952	54	47	1	3	50	142	1	230	120	150	95	50		17.4				92		37.2	40.2	24.9	1.3	1.3	12.8	1	12	1	1	1		1
262	M	1977	29	30	0	0	41	109	0			140	80	72		23.3		24.3	5	95		1.6	12.3	1	0	0.6	10.7	1	14	1	1	0		0
263	M	1956	50	31	1	1	44	114	1	190	110	160	95	68		21.7		53.2	65.7	96		18.2	63.1	12	4.1	11.1	35.9	0	5	1	1	0		1
264	M	1953	53	35	1	2	47	125	1	220	110	160	90		1	21.2		32	23.5				25.8	2.8	0.6	0.9	21.5	1	15	1	1	0		0
265	M	1950	56	42	1	3	54	132	1	195	100	150	100	83		18.5				83	44	30.4	24.1	8.1	1	1.7	13.3	0	5	1	1	1		0
266	F	1945	61	46	1	3	46	133	1	240	140	154	92	74		16.9		10.6	30.9	93		13	21.6	5.7	0.8	0.1	15	1	13	1	1	0		0
267	M	1936	70	35	1	2	42	143	0					90		30.4		61.4	72.7	86		82.3	72.1	33.6	12.5	14.9	11.1	1	20	1	1	1		1
268	M	1963	42	35	1	2	46	131	0					60		19.5		76.5	89.4	95		39	81	33.1	13.6	5.9	28.5	1	10	0	0	0		1
269	M	1957	49	48	1	3	53	153	0			140	90	109		17.7		61.5	0	81		0	60.5	37	1.5	1.3	20.8	1	21	1	1	1		1
270	M	1951	55	39	1	2	46	120	1	270	150	160	110	74		25.5				91	45	72.7	75.5	32.4	25.3	5.6	12.2	1	11	1	1	0		1
271	M	1992	14	27	0	0	41	102	0					78		32.9		46.2	25.1	97		10.4	25.6	2.4	2.7	14.7	5.7	0	7	1	0	0		0
272	M	1949	57	26	0	0	41	100	1	190	95	145	90	41		23.8		19.2	23.6	96		0	23.4	8.6	1.1	1.5	12.2	1	10	1	1	0		0
273	M	1954	52	29	0	0	39	123						79		20.8		68.9	39.4	95		15	43.8	17.1	0.2	0.2	26.4	1	13		0	0		1
274	M	1961	44	32	1	1	51	126	0						1	30.3		87.8	79				83.7	24.5	39.1	15	5.1	1	9	1	1	0		1
275	M	1942	64	32	1	1	45	127	0					76		18.4		30.8	1.7	93		23.6	23.6	7.1	0.6	1.1	14.9	1	12		1	1		0
276	F	1940	66	31	1	1	37	112	1	200	100	150	100	85		13.4				95	87	15.6	21.7	1.1	1.1	2.5	17	1	11	1	1	0		0
277	M	1979	26	46	1	3	47	148								21.2		85.9	105.9				99.6	45.2	36.7	15.2	2.5	1	18	1	1	0		1
278	M	1961	44	31	1	1	41	109						68		17.6		24.1	11.2	96		3.3	18.9	1.3	0.7	0.2	16.7	1	12	1	0	0		0
279	M	1968	38	33	1	1	41	109	1	180	120	130	70	77		12.9				95	91	1.5	1.2	0	0.3	0.1	0.7	0	9	1	0	0		0
280	M	1971	35	22	0	0	45	106	0							25.6		60.8	28.1				31.4	4.2	1.5	3.6	22.1	1	13		1	0		1
281	M	1952	54	27	0	0	44	112	0					53		18.7		29.5	17.2	95		5.6	19.5	0.3	0.7	0.9	17.6	1	11		1	1		0
282	M	1962	44	27	0	0	42	92	0					55	1	29				96	75	16.8	47.7	16.1	7.5	4.4	19.7	0	8	1	1	0		1
284	M	1957	49	22	0	0	40	89	0					70		18.2		24.2	25.6	97		5.6	24.6	3.2	1.5	0.4	19.5	1	13	1	1	0		0
285	M	1939	67	38	1	2	48	143	1	165	100	140	90			22.8		47.2	38.2				39	4.5	0.2	0.9	33.5	1	16	1	1	1		1
287	M	1950	55	30	0	0	45	110	1	200	110	145	90	60		21.6		73.2	45.9	96		12.1	52.3	12.8	1.4	2.4	35.7	0	8	0	0	0		1
288	M	1952	53	27	0	0	42	108	1			140	100	67	1	27.2		45.6	17.4	93		26.5	20.4	5.3	0.7	2.3	12	0	5	0	0	0		0
290	M	1955	51	23	0	0	39	92	1	220	120	140	85	63		69.9				98	92	3.7	10	0.4	1.5	5.4	2.7	1	18	1	0	0		0
291	F	1962	43	37	1	2	46	117	1	160	96	130	80	73	1	16.4		50.8	42.2	95		14.3	46.4	9.8	0.4	2.4	33.8	0	4	0	0	0		1
292	M	1961	44	33	1	1	50	113	1	170	100	140	90			18.5		94.7	54	90		69.8	58.1	5.2	4.4	21.6	26.8	0	6	1	1	0		1
293	F	1939	67	30	0	0	39	122	1	130	100	130	95			18.4		12.2	30.4				29.9	10.4	2.7	0.8	16	0	8	1	1	0		0
294	M	1955	51	32	1	1	45	103	1	200	135	150	100	60	1	34.5		0	45.1	94		28	45	29.4	2.8	1.8	11	0	9	1	1	0		1
295	M	1976	29	33	1	1	45	118	1	160	100			61		20.3		171.4	24.6	96		6.6	25.1	3.6	1	4.1	16.4	0	6	0	0	0		0
296	F	1958	48	36	1	2	39	107	1	190	105	140	100	76	1	19.7				94	68	54.1	74.9	54.7	4	1.3	14.8	0	7	1	1	0		1
297	M	1955	51	47	1	3	48	123	0			120	100	88		20.9				86	63	68.7	81.5	13.1	29.2	6.9	32.3	1	12	0	1	0		1
298	F	1946	59	38	1	2	48	129	1	170	110	150	95	63		24.1		25.8	30.4	94		15.7	28	8.8	0.8	1.4	17	1	17	1	0	0		0
299	M	1957	48	33	1	1	47	127	0					68	1	21.6		92.3	77.6	88		61.5	84.6	57.5	12	2.2	12.9	1	20	1	1	0		1
301	M	1967	39	25	0	0	41	99	0					59	1	19.7		45.9	28.5	96		13.6	38.3	16.2	2.7	5.9	13.5	1	13	1	0	0		1
304	M	1953	53	34	1	1	50	124	0			118	68	46		26.6	30.1			91	47	81.6	76.9	27	35.7	11.5	2.8	1	10	1	1	0		1
305	F	1953	53	26	0	0	38	85	0			130	80	70		22.8		19.3	5.7	96		0.8	10.9	1.1	0.1	1	8.7	0	8	0	0	0		0
306	F	1958	48	34	1	1	50	150	1	140	110	135	110	87	1	13.3	4.1			88	62	23.5	2.9	0.9	0.6	0.9	0.6	1	20	1	1	0		0
307	F	1952	54	31	1	1	34	106	0					65	1	25.4		27.7	28.7	96		8.3	28.6	3.5	0	0	25.1	0	6	1	1	0		0
308	M	1948	58	39	1	2	53	133	1	160	120	140	80	68		13.5	84.5			96	93	1.6	4.7	2.3	0	1.2	1.2	0	8	1	1	0		0
309	M	1943	63	31	1	1	46	119	0					87		21.2		24.5	0	93		5.9	22.9	1.4	0	0	21.4	0	3	0	0	1		0
310	F	1947	59	32	1	1	40	125	1	200	100	130	85	66	1	20		19.5	11.2	95		3	11.5	1.8	0.4	0.4	8.8	0	6	1	1	0		0
311	F	1958	48	27	0	0	39	99	1	195	115	120	85	62	1	21.4				95	89	9.3	31.6	1.4	0.6	1.4	28.2	0	3	1	1	0		1
312	F	1955	51	31	1	1	38	105	0					67		25.1		67	19.5	97		4.3	24	4.3	0	0.5	19.2	0	5	1	1	0		0
313	M	1955	51	35	1	2	45	124	1	200	140	130	80		1	26.9	7.1			92	72	68.5	68.7	10.3	23.7	31.6	3.1	0	3	0	1	1		1
314	F	1960	46	26	0	0	35	96	1	156	90	124	76	72	1	22.6	31.2			97	81	4.2	23.3	4.2	1	1	17.2	1	11	1	0	0		0
315	F	1960	46	34	1	1	43	106	1	170	110	110	70	77	1	15.9	12.5			97	94	0.2	2.8	0	0	0.2	2.6	1	13	1	1	0		0
316	M	1950	56	41	1	3	47	136	1	190	100	140	95	127		17.4	20.1			90	71	85.5	93.3	39	2.5	8.7	43.1	1	12	0	0	1		1
317	M	1936	70	41	1	3	47	127	1	200	110	150	100	41	1	19.3		5.9	96.2	83		0	90.6	40.6	6.7	15.3	28	1	21	0	0	0		1
318	F	1955	51	29	0	0	44	123	1	200	100	140	80	66	1	14.4	36.4			96	95	48.2	0.6	0.2	0	0.3	0.2	0	5	0	1	0		0
319	M	1956	50	33	1	1	46	116	0					68	1	23.9		107.4	99.9	91		71.5	103.2	54.3	23.5	21.1	4.3	1	13	1	1	0		1
320	M	1978	28	27	0	0	38	96	0					63	1	28.6		18.9	20.5	96		2.9	18.9	0.1	0.1	1.3	17.3	0	3	1	1	0		0
321	M	1949	57	35	1	2	49	118	1	190	120	160	100	69	1	20.9		37.4	97.3	84		68.6	44.3	11.2	16.7	5.3	11.1	1	21	1	1	1		1
322	F	1953	53	27	0	0	41	91	1	170	115	130	80	58	1	23.7		38.6	25.1	95		11.1	34.5	6	1.2	1.5	26	0	2	1	1	0		1
324	M	1949	57	32	1	1	45	120	1	200	120	150	100	58	1	23.2		58	38.5	95		17.5	49.2	15.8	5.7	8	19.6	0	3	1	1	0		1
325	M	1977	29	56	1	3	50	129	1	150	110	140	95	90	1	17.8	35.4			93	58	83.9	117	52.7	30	13	21.4	1	22	1	1	0		1
326	M	1989	17	17	0	0	33	77	0					84		16	7.5			96	93	1.2	4.7	0.4	0.4	3.5	0.5	1	15	0	0	0		0
327	F	1959	47	37	1	2	38	124	0					84		20.6		85.7	11.2	95		4.6	11.6	1.8	0.7	0.7	8.5	0	9	1	1	0		0
330	M	1942	64	21	0	0	37	89	1	160	110	120	70	73	1	22.6	27.6			96	90	2.9	29.3	5	3.9	2.2	18.2	1	10	0	1	0		0
333	M	1946	60	30	0	0	42	107	1	180	130	150	100	58	1	22.8		66.7	35.8	95		3.7	37	11.5	1.9	4.9	18.6	0	9	1	1	0		1
334	M	1959	47	33	1	1	46	115	1	220	140	120	80	80	1	26		47.5	12.1	95		2.6	15.8	2.4	0.8	0.1	12.4	0	5	1	1	0		0
336	F	1947	59	32	1	1	40	108	1	145	70	145	70	65	1	22.6	23.6			93		22.8	57.8	22.2	6	8.4	21.2	0	7	0	1	0		1
337	M	1954	52	26	0	0	43	105	1	200	120	180	100	63	1	21.9		36.3	68.6				65.5	31	6.3	6	22.2	1	20	1	1	0		1
339	M	1929	77	31	1	1	45	121	1	180	120	150	100	57		20.4		0.2	53.1	89		52.1	57	8.1	0.7	0.1	6.9	1	14	1	0	1		1
340	F	1952	54	33	1	1	38	118	1	190	115	180	110		1	17.1	5.7			95	89	11.6	52.8	2.1	4.4	4.7	41.6	1	11	1	1	0		1
342	M	1957	49	24	0	0	43	106	1	150	97	130	90			16.1	7.3			96	90	8.1	34.7	15.4	2.2	2.4	14.7	0	3	0	0	0		1
344	M	1952	53	32	1	1	44	126	1	200	105	150	95	81		14.5	54.6			90	80	105.5	66.4	13.9	9.2	7.3	36	1	13	1	1	1		1
345	M	1954	50	28	0	0	45	105	0					73		30.9	68.1			95	80	42.4	61.4	31	8.5	3.6	18.3	0	5	0	0	1		1
346	M	1956	49	34	1	1	44	109	0					46		22.4	38.9			96	88	19.8	31.4	9.9	3	5.8	12.6	1	15	0	0	1		1
347	F	1941	64	27	0	0	36	117	1	200	100	160	90	58		24.4		24.9	17.6	94		6.7	24	1.7	1.3	2.2	18.7	0	2	0	0	0		0
348	F	1957	48	35	1	2	44	127	1	180	120	145	100	73		18.3	6.7			93	78	51.4	39.3	1	0.1	0.1	38	1	18	0	0	0		1
349	M	1954	51	28	0	0	47	119	1	190	100	130	90	75		25.6		90.8	43.1	93		36.2	48.8	14.5	0.9	1.9	31.4	1	12	0	1	0		1
350	M	1966	39	28	0	0	45	117	1	180	90	125	80	90		21.9	18.3			98	91	8.3	45.5	7	1.2	0.2	37.1	1	13	0	0	0		1
351	M	1954	50	27	0	0	41	115	0					72		23.6		24.3	28.9	96		2.2	28.5	9.1	1.4	1.6	16.4	1	10	0	0	0		0
353	F	1957	49	30	0	0	38	125	1	190	100	150	95	69		12.8	11.2			97	94	1.4	2	0	0.2	0.9	0.9	1	12	0	0	0		0
354	M	1936	69	36	1	2	45	129	0			140	80	56		15.7	30.9			94	83	10	8.4	1.1	0.9	4.1	2.4	0	7	0	0	0		0
355	F	1966	38	34	1	1	41	128	0					74		11.8	4.4			96	91	3.2	5.2	0	0.5	0.1	4.5	0	4	0	0	0		0
356	M	1949	55	37	1	2	46	131	1			150	100	66		19		30.8	42.9	92		47	42.8	18.4	3.1	13.8	7.6	1	12	0	0	0		1
357	M	1951	54	38	1	2	44	132	1	200	105	150	95	49		25.6		29.4	16.9	95		9.4	18.9	3.4	0	0.6	14.9	1	10	0	0	0		0
358	F	1953	51	23	0	0	37	105	0			100	60	66		16.2	6.7			95	91	2.4	16.7	1.1	0	0.7	14.9	1	9	0	0	0		0
359	F	1934	66	28	0	0	41	118	1	195	105	150	95	61		13.4	50.9			97	95	0.1	1	0.1	0.3	0.1	0.4	0	1	0	0	0		0
360	M	1956	49	26	0	0	50	121	1	180	130	160	100	62		29.8		82.5	71.3	97		68	81.6	43	25.4	5.2	8	1	19	0	0	0		1
361	M	1953	52	27	0	0	47	124	1	200	110	150	90	63		13.2	15.4			95	94	1.1	0.9	0	0.1	0.3	0.4	1	12	0	1	0		0
362	F	1941	64	31	1	1	39	126	1	190	100			70		24.9		20.9	30.9	94		18	28.4	18.7	0.9	1.7	7.2	1	11	0	1	0		0
363	M	1960	45	31	1	1	45	135	1	160	100	140	80	61		16.5	17.9			95	91	6.3	20.6	0.4	0.9	5.1	14.1	1	15	0	1	0		0
364	F	1929	75	39	1	2	38	134	1	190	105	180	90	61		23.6		36.2	23.3	93		27.4	34.9	26.9	1	0.8	6.2	1	20	0	0	0		1
365	M	1950	54	31	1	1	47	127	0					62		19.2	10.7			97	87	3.8	14	3.7	0	0.5	9.9	1	10	0	0	0		0
366	M	1953	51	33	1	1	52	128	0					81		16.4	12.3			95	80	13	17.8	8.9	0	0.7	8.2	1	10	0	0	0		0
368	M	1956	50	42	1	3	52	139	1	200	105	180	100	91		19.7				73		109	100.3	33.8	2.1	1.1	63.3	1	18	0	0	0		1
369	M	1947	57	41	1	3	50	137	1	190	100	155	95	77		19.9	15.5			94	81	38.1	41.9	18.1	0.5	1.8	21.5	1	14	0	0	1		1
370	M	1958	46	36	1	2	47	128	1	200	100	150	100	65		21.6		80.6	22.9	95		19.8	32.5	8.6	2	6.7	15.3	0	4	0	0	0		1
373	M	1975	30	37	1	2	47	129	0			140	90	99		24.6	19.9			96	72	73.4	83.1	70.4	1.2	2.4	9.1	1	15	0	1	0		1
374	M	1948	57	36	1	2	45	134	1	200	100	140	90	64		34.3		24.3	12	96		1.7	17.4	5.9	0.5	0.9	10	0	7	0	0	0		0
376	M	1952	53	30	0	0	42	102	0					73		14.6	5.3			97	94	0.9	1.9	0	0	0.9	1	0	1	0	0	0		0
377	F	1953	52	33	1	1	38	102	1	190	100	145	100	99		16.2	34.4			95	83	41.5	57.6	6	2.6	21	28	1	18	0	0	0		1
378	M	1948	57	36	1	2	47	128	1	250	140	150	100	56		21.2		100	18.1	94		5.1	18.2	1.8	0	0.8	15.6	1	10	0	0	0		0
379	M	1945	61	34	1	1	43	148	1	170	110	150	90	58		19.3	23.9			94	41	7.7	20.7	2.2	1.4	1	16.1	1	10	0	0	1		0
380	F	1960	45	48	1	3		139	1	175	100	140	90	74		47.1		33.2	27.1	84		40.8	27.8	17.4	1.8	0.6	8	1	18	0	1	0		0
382	F	1929	76	38	1	2	47	121	1	200	120	160	100	77		25.4	37.2			84	60	73.7	76	25.9	23.1	17.5	9.5	1	18	0	0	0		1
383	F	1959	46	45	1	3	39	124	0					80		32		24.8	17.2	93		21.7	21.2	2.6	0.2	0.6	17.8	1	9	0	0	0		0
392	F	1955	51	31	1	1	47	121	0					55		25.9		61.9	27.3	96		23.9	45.7	29.6	3.6	1.7	10.8	1	12		1	0		1
394	M	1959	47	38	1	2	48	128	0						1	27	9.7			94	74	76.4	84.5	26.7	51.5	1.8	4.5	1	14		1	1		1
397	M	1952	54	36	1	2	46	134	0							29.6				91	57	73.4	76	64.6	5.6	4.6	1.3	1	18		1	1		1
398	M	1926	80	26	0	0	44	114	1	190	110	145	75	72		32.5	20.3			98	85	18.9	53	9.5	14.6	12.9	16	1	13	0	0	0		1
401	M	1976	30	28	0	0	41	103	0						1	22.1	8.9			96	91	4.5	46	2.6	0.5	0	42.8	0	3	1	0	0		1
402	M	1957	49	27	0	0			0					63	1	20.9	7.3			96	81	27.7	59.6	31.2	7.4	0.4	20.6	1	11	1	1	0		1
403	M	1960	46	33	1	1	46	124	0					97	1	13.8		65.1	58.1	91		59.1	64.9	19.5	4.9	16.4	24.1	1	11	1	1	1		1
404	F	1969	37	44	1	3	40	137	1	180	110	180	110	83	1	17.7		72.5	52.8	94		26.4	56	6.7	1.5	0.2	47.7	1	12	1	0	0		1
405	M	1932	75	36	1	2	43	135	1	180	100			68	0	21.8		45.9	67.8	90		56.7	67.1	7.8	3.2	8	48.1	0	9	1	1	1		1
406	M	1942	64	35	1	2	46	125	1	180	110	160	110	67	1	22.2		37.5	42.5	93		27.2	40.8	7.4	1.5	0.7	31.2	1	11	1	1	1		1
407	M	1946	60	37	1	2	53	132	1	170	110	150	90	52	1	28.3	49.4			86	36	64.8	57.3	38	4.4	2	12.9	1	11	1	1			1
408	M	1951	55	30	0	0	43	115	0			135	70	61	1	23.7		33.3	42.8	95		23.1	42.7	10.3	7.5	6.3	18.6	0	8	1	1	0		1
409	M	1969	37	32	1	1	49	125	1	140	85	135	80	47	1	21.9	60.8			89	43	91	99.5	81.8	7.6	5.4	4.8	1	11	1	1	0		1
410	M	1952	54	37	1	2	46	132	0	140	90					20.3	46			91	60	49.8	45.8	13.8	11.4	10.2	10.5	1	9	1				1
411	M	1975	31	31	1	1	44	108	1			155	80	71	1	22		76.1	32.4	95		13.1	39.5	11.3	2.1	3.3	22.9	0	1	1	0	0		1
412	M	1946	60	25	0	0	40	107	1	230	120	155	85	58	1	19.1		47	40.9	96		6.1	41.7	13.1	1.9	1.4	25.3	1	6	1	1			1
413	F	1931	75	32	1	1	38	115	1	190	90	147	84		1	18.1	9.1			95	73	10.2	35.3	13.5	2.6	0.9	18.4	0		1	1	0		1
414	M	1954	52	33	1	1	48	129	1	180	115	140	95	73	1	24.8		48.2	45	93		6.6	45.4	4.3	0.6	1.8	38.6	1	11	1	1	1		1
415	M	1941	65	28	0	0	45	107	1	145	90	130	80	65	1	25.2		76.8	66.1	95		12.1	67.1	32.2	4.2	5.6	25	0	2	0	1	0		1
416	M	1949	57	27	0	0	43	101	1	150	95	130	80		1	20	13.5			95	88	11.5	35.5	7.3	0.3	0.1	27.8	1	9	1	1	0		1
417	M	1923	83	27	0	0	42	105	1	190	100	140	70	41	1	25.7	4.8			94	63	9.4	44.4	24.1	0.7	2.1	17.4	0	2	1	1	0		1
418	M	1950	56					157	1	250	140	160	90	95	1	23.9	19.5			90	42	89.5	84.2	38	7.1	5.8	33.3	1	20	0	1	0		1
419	M	1949	57	42	1	3	47	130	1	160	90	140	80	58		22.5	36.6			75	37	124.2	73.8	37	3.3	1.3	32.2	1	12	1	1	1		1
420	F	1946	61	50	1	3	45	148	1	250	110	150	85	44		15.3	14			92	75	34.8	49.9	19.3	5.3	2.4	22.9	0	8	1	1	0		1
422	F	1939	67				51	153	1	240	120			55	1	17.7	21.8			92	80	26.3	54.5	20.4	1.4	3.9	28.8	1	11	1	1	0		1
423	M	1948	58	50	1	3	50	153	1	150	90	130	80	88	1	32.6	55			87	41	67.6	66.6	43.9	10	1.3	11.3	1	13	1	1	1		1
424	M	1975	31	29	0	0	48	100				125	70		1	25	22.7			96	59	65.4	79.8	43.8	19.2	9.2	7.5	1		1	1			1
425	F	1939	67	30	0	0	40	128	1	170	100	150	90	76	1	25.1	7.9			90	76	54.4	59.5	26.2	1.2	1.6	30.6	1	14	1	1	0		1
426	M	1967	39	35	1	2	45	130	1	150	100	120	80	71	1	27.3		77.4	70	95		53.5	71.9	40.8	10	5.7	15.3	1	3	1	1			1
427	M	1947	59	39	1	2	51	127	0			100	60	85	1	16.1		81.8	131.4	90		116.1	130.9	75.4	34.9	8.4	12.2	1	18	1	1	1		1
428	M	1940	66	31	1	1	44	101	1	170	100	130	70	54	1	20.8		58.5	81	95		70.9	79.6	31.5	9.5	15.8	22.7	0	8	1	1			1
429	M	1967	40	33	1	1	45	112	1	150	100	140	95	71	1	23.2		86.8	53.1	91		66.1	65.7	30.3	5.4	3.4	26.6	0		1	0			1
430	F	1950	56	34	1	1	41	122	1	160	110	160	90		1	15.5	24.1			93	50	48.8	77.5	50.5	0.9	0.2	25.9	0	3	1	1			1
431	M	1972	34	31	1	1	49	113	0			130	80		1	14.5	7.8			95	82	72	102	72.2	0.1	0.4	29.3	1		1	1	0		1
432	M	1970	37	37	1	2	42	124	1	160	120	120	170	74	1	14.8	29.2			96	86	23.2	30.5	8.5	2	1.8	18.2	0		0	1	0		1
434	M	1958	49	26	0	0	37	101	1	140	95	120	70	76	1	20.5		57.2	33.8	92		15.8	44.5	7.4	0.7	2.5	33.9	0		1	1			1
437	F	1939	66	30	0	0	46	110	1	220	120	180	100	50		23.2		49	12.8	90		25.7	24.6	6.8	0.2	0.2	17.4	1	11	1	1	0		0
438	M	1951	56	31	1	1	46	115	1	180	105	135	90	67		24.6		86.1	46.3	95		10.8	59.9	14.2	3.5	8.5	33.7	1	11	1	1	0		1
439	F	1955	51	39	1	2	46	110	1	160	100	150	95			18.4	13.7			96	79	10.1	28.7	3.9	0.8	0.7	23.2	1	12	1	1	0		0
441	M	1939	67	32	1	1	40	113	1	180	90	115	90	55	1	30.7		66.9	69.4	92		64	69.2	15.2	13.7	33.2	7.1	1		1	1	0		1
442	M	1967	39	40	1	2	49	150	1	160	80	135	80		1	17.1	13			85	56	20.8	17.9	1.6	0	0.1	16.2	0	6	1	1	1		0
443	M	1953	53	19	0	0	36	77	0	140	90	110	70	75	1	23.7	10.5			97	93	0.3	12.6	4.1	0	0	8.5	1		1	1	1		0
444	M	1956	50	48	1	3	55	150	1	250	150	180	120		1	16.5	29.2			84	61	103.3	100.5	14.6	17	14.6	54.3	1	18	1	1	1		1
445	M	1967	39	32	1	1								80		12.9		1.3	0	97		3.7	1.1	0	0.1	0.6	0.4							0
446	M	1972	34	33	1	1	43	124	1	160	100	130	75	57	1	27.5		87.3	88.4	91		82.9	88.2	42.6	27.5	15.1	3	1	4	1	1	0		1
447	M	1957	49	31	1	1	46	122	1	160	100	160	100		1	19.7	14.5			96	90	15	54.6	8.4	1.6	2.2	42.4	1	7	1	1	0		1
449	M	1951	55	31	1	1	53	112	0						1	28.9	15.2			94	75	44.6	65	32.8	17.2	8.6	6.4			0	1	0		1
450	M	1959	47	46	1	3	46	150	1	174	90	140	80	76	1	21.8		90.6	60.5	92		75.5	68.2	42.9	5.4	4.1	15.9	1		0	1	0		1
451	M	1959	47	38	1	2	46	127	1	170	100	140	90	49	1	19		60	45.7	93		37.4	55.3	13.6	4.4	4.7	32.6	1		1	1	0		1
452	M	1966	40	33	1	1			1	260	140	140	80		1	19.5	29.3			96	89	13.9	43.8	10.1	0.6	0.3	32.9	1		1	0	0		1
453	F	1951	55	28	0	0	38	98	1	180	100	155	100	47	1	15.6	14.2			95	79	10	30.6	6.9	0.8	3.7	19.2	0	5	1	1	0		1
454	M	1943	64	35	1	2	46	115	1	280	105	160	100	64	1	15.1	41			95	91	13.6	13.4	1.2	0.6	7	4.5	1		1	1			0
455	F	1944	62	36	1	2	35	112	1	200	110	130	80	52	1	25.3		42.9	24.2	97		0	24.2	6.7	1.1	1.1	15.2	1	7	1	1			0
457	M	1966	41	29	0	0	43	103	1					56	1	22.3		74.6	46.5	95		18.5	52.8	16	2.9	3.5	30.2	0		1	0			1
458	M	1956	51	28	0	0	43	101	1	180	100	130	70		1	20.8	22.3			96	92	1.8	20.9	5	0.6	0.4	14.9	0	3	1	1	1		0
459	M	1958	48	29	0	0	41	109	0			130	70	111	1	16.5	27.2			72	49	96.5	65.4	7.1	0.4	0	58	0		1	1	1		1
462	M	1977	29	30	0	0	43	101	1	140	90	127	80	85	1	17	24.9			98	92	4.1	24.5	6.9	0.1	0.1	17.4	1	13	1	1	0		0
465	M	1939	67	28	0	0	41	104	1	180	120	135	95	62	1	22.6	15.7			95	92	1.1	29	2.9	0.4	1	24.7	1	12	1	1	0		0
464	M	1947	59	26	0	0	39	100	1	160	100	130	90		1	14.2	19.8			95	91	1.4	7.3	0.2	0.1	1.7	5.2	1		0	1	0		0
466	M	1957	49	32	1	1	46	108	1	210	100	140	90	73	1	13.2	22			96	92	2.8	6.7	2.9	0.2	0.2	3.3	1		1	1	0		0
467	M	1979	27	33	1	1	44	116	0					71	1	30.5		57.2	55.4	92		43.8	56.3	28	10.5	3.8	13.8	1	19	1	1			1
468	M	1986	21	29	0	0	45	110	0					93	1	26.7	77.9			85	37	86.6	91.3	63.3	24.1	0.4	3.4	1	7	1	1	0		1
470	M	1937	69	30	0	0	39	102	0			120	70	58	1	23.6	8			96	90	10	44.3	14.3	1.1	0.8	28.1	1	9	1	1	0		1
471	M	1946	60	29	0	0	38	110	1	230	130	150	95	60	1	52.5		57.1	35.1	93		16.2	43.6	17.6	0.9	0.8	24.3	0	1	1	1			1
472	F	1938	68	33	1	1	37	114	1	240	110			63	1	14.5		57.1	34.2	93		17.6	36.1	9.4	0.4	0.2	26			1				1
473	F	1948	58	35	1	2	40	108	1	200	110	160	110	54	1	22.6		54.9	33.7	96		9.4	50.3	14.5	1.3	2	32.5	1		1	1			1
474	M	1970	36	27	0	0	43	98	0					62		21.6		61.8	14.5	96		6.9	26.2	3.6	0.1	0.1	22.3	1	14	1	0	0		0
475	M	1952	54	33	1	1	41	117	1	160	100	115	85	63	1	20.7	15.9			96	88	15.4	41.5	12.9	3	4.3	21.3	1		1	0			1
476	M	1968	38	28	0	0	42	105	0	138	92	125	75		1	23.2		36.7	20.2				28.4	6.5	4.1	3.4	14.4	1		0	0	0		0
477	F	1955	51	39	1	2	44	124	1	230	140	150	90	67	1	18.8		71.3	88.1	92		68.4	87.5	18.4	3.5	7.5	58.1	1	12	1	1	0		1
478	M	1968	38	34	1	1	47	125	0			120	70	93	1	16	48.2			95	80	80.5	106.9	36.6	40	18.2	12.1	1		0	0	0		1
481	M	1973	33	27	0	0	43	105	0	140	80	135	75	71	1	25.1		80	47.8	96		5.1	58.7	31.5	5.2	1.7	20.3	0		0	0	0		1
482	F	1949	58	47	1	3	42	123	1	200	120	140	90	68	1	16.2	20.1			89	51	121	121.9	111.1	2.4	4.4	4	0	5	0	1	0		1
483	M	1980	26	32	1	1	43	105	0	110	75			67	1	23.8		44	19.4	96		10.7	35.5	11.8	0.8	0.5	22.5	1		1	0	0		1
484	M	1958	48	43	1	3	48	129	1	150	100	120	80	68	1	18.7		55	48.4	91		50.9	50.4	31.5	4.6	4.4	9.9	0		0	1	0		1
485	M	1960	47	36	1	2	50	127	0					89	1	29.3		0	16	95		7	15.9	2.9	0.6	0.6	11.9	1		1	1	1		0
486	M	1964	43	41	1	3	46	129	1	220	110	160	110	70	1	18	21.7			95	64	11.1	38	3.7	0.5	2.6	31.2	1		1	1			1
487	F	1960	46	35	1	2	38	109	1	210	150	160	115	78	1	23.7	79.5			90	47	111.2	101.4	92.3	6.4	0.7	1.9	1	15	1	1	0		1
488	F	1960	47	48	1	3	50	150	1	160	90	145	95		1	14.1		0	55.7				55.6	17.8	4.6	0.3	32.9	1	14	1	1	1		1
489	M	1962	44	30	0	0	46	110	1	135	95	130	60	53	1	19.7		47.1	21.4	96		6.6	22.3	0.7	1.1	0.1	20.3	1		1	1	0		0
490	F	1935	71	24	0	0	38	88	1	240	140	170	80	50	0	22.4		6.4		97		2.4	6.4	1	0	0.1	5.3	0	1	1	0	0		0
491	F	1949	58	36	1	2	39	110	1	210	140	150	90	62	0	24.8	10.7			93	77	14	50.5	42.2	0.3	1.4	6.6	1	14	0	1	0		1
492	F	1944	65	39	1	2	44	129	1	220	70	170	95	58	1	21.3	33.8			97	85	27.2	52.6	12.4	4.1	0.9	35.2	1	10	1	1	0		1
493	M	1939	67	42	1	3	45	145	1	210	105	157	80	91	0	19.1	27			90	66	44.4	70	31.6	1	0	37.4	0		0	1	1		1
494	F	1949	58	36	1	2	36	99	1	155	110	130	90	75	1	18.5		77.1	32.8	93		40.5	63.4	24.4	9.5	10.9	18.6	1		1	1	1		1
495	F	1957	49	42	1	3		126	0			100	70	93	0	14.6	72.9			57	23	175.2	114.6	4.3	77.1	32.1	1.1	1	21	1	1			1
496	M	1976	30	21	0	0	37	81	0					60	1	23.3		16.1	19.4	97		2.3	18.2	0.7	0.3	0.6	16.6	0	6	0	0	0		0
497	M	1972	35	34	1	1	48	124	1	180	120	120	80	70	0	25		43.4	10.6	95		6.1	20	1.3	0.4	0.3	17.9	0	5	1	1			0
498	F	1948	58	24	0	0	35	89	1	190	110	140	100	89	1	20.7		62.5	60	91		63.3	61.1	51.7	1.3	0	8	0	3	1	1	0		1
499	M	1940	66	31	1	1	44	106	1	160	110	140	90	49	1	20.5		49.8	51.2	98		0	50.8	13.4	1	2.1	34.3	0		1	1	0		1
501	M	1959	47	24	0	0	43	98	1	135	95	120	80	71	1	19.1		74.4	52	95		18.7	60	29.3	5	2.9	22.8	1	7	1	0	0		1
502	M	1987	20	21	0	0	38	85	0	100	75	100	75		1	22.3		7.6	3.5				4.8	0.6	0.3	0.1	3.8	0	2	0	1	0		0
503	M	1944	62	32	1	1			1	182	105	145	95	98		26.5	42			92	61	72.3	80.3	37.7	30.2	8.9	3.4	1	15	1	0	0		1
504	M	1954	52	42	1	3	48	131	0			140	85	70	1	20.1		102.3	99.6	89		62.6	99.9	76.8	6.9	5.3	10.9	1	12	1	1	1		1
506	F	1953	53	38	1	2	42	123	0			140	80	78	1	26.4		48.8	43	93		16.3	43.1	20.6	4.8	1.7	16.2	1	13	1	1	0		1
507	F	1948	58	30	0	0	37	113	1	170	90	120	80	60	1	31.2	11.4			92	61	64.5	72.1	61.9	1.2	1	8.1	1	10	0	1			1
508	F	1947	59	26	0	0	36	97	1	220	100	160	90	87	1	21.8	15.5			94	84	7.6	34.7	4	0.1	0.1	30.5	1	15	0	1	0		1
509	M	1948	59	25	0	0	41	95	1	220	120	140	78	81	1	38	27.5			96	84	36.2	58.8	21.9	14.3	13.4	9.1	0	11	1	1	0		1
510	M	1956	50	35	1	2	46	134	1	140	95	120	85	86	1	22.3	29.6			91	73	28.6	52.4	36.2	0.5	0.8	14.9	1	14	1	1	1		1
511	F	1948	58	41	1	3	46	123	1	180	110	140	95	78	1	17.1		105	117.7	89		105.5	117.4	63	7	9.3	38.1	1	12	1	1	0		1
512	M	1964	42	31	1	1	47	107	1	190	100	140	80	79	1	19.7	17			97	92	2	23.6	5.2	1	0.8	16.5	1	10	1	1	0		0
513	M	1972	35	31	1	1	43	103	0					65	1	24.3	9.1			96	92	5.4	31.9	9.4	1.9	2.1	18.5	0	2	1	0			1
514	M	1951	56	37	1	2	50	131	1			145	90	72	1	19.6		89.4	78.2	89		79.6	79.5	52.7	8.9	7.5	10.3	1	20	1	1	0		1
515	F	1955	51	36	1	2	43	120	1	240	140	180	140	65	1	21.7		70.5	57.2	94		42.3	62.9	38.3	4.5	2.5	17.6	1	18	1	1	0		1
516	M	1974	32	26	0	0	42	94				120	70	61	1	24.3		77	20.4	97		10.8	29.6	12.5	0.1	0.1	16.8	0	2	0	0	0		0
517	M	1950	57	32	1	1	46	109	1	160	100	140	70	85	1	21		69.5	36.1	95		15.6	43.3	18.1	2.2	0.7	22.3	0	3	0	0	0		1
518	M	1965	42	38	1	2	46	127	0	140	80	120	70	86	0	21.8		82.8	9.3	95		0	15.4	0	0	0	15.4	0	5	0	0	0		0
519	M	1971	36	33	1	1	45	114	0	135	80	135	80	70		21.4		82.6	28.8	96		21	38.9	5.8	1	3.2	28.9	0	2	0	0	0		1
520	M	1954	53	35	1	2	48	120	1	190	95	140	90	60		23.5		25	42.6	95		33.6	42.5	22.1	1.1	0.5	18.8	0	7	1	1	0		1
522	M	1947	59	24	0	0	41	104	1	170	100	120	80	81		22.7	27.8			95	91	2.8	20.1	2.2	0	0.1	17.7	0	2	0	0	0		0
524	F	1960	46	56	1	3			1	230	160	150	90	83		18.8	8.2			96	66	8	18.1	2.9	0.2	0.6	14.5	0	2					0
525	M	1954	52						0					89		15.7	29.6			96	89	28.8	43.6	8.5	10	7.5	17.6							1
527	M	1947	60	25	0	0			1	170	100	130	80	60	1	26.8		0	40.2	94		21.3	40.1	11.5	3.1	7.5	18	0	6	1	0	0		1
529	M	1946	61	36	1	2			1	150	105	135	85	78	1	23.7	13.8			93	82	66.2	89.6	31.2	41.6	9.1	7.7	1	6	1	1	0		1
530	M	1955	52	28	0	0	43	95	0	135	90	135	80	67	1	19.8	27.5			96	88	3.6	34.1	8.6	0.3	0.1	25.1	0	5	0	0	0		1
531	F	1958	49	35	1	2	42	109	1	138	95	130	90	63	1	18.9		70.2	18.5	95		4	22	6.7	1.1	0.6	13.6	1	11	1	1	0		0
532	M	1956	51	34	1	1	44	110	0					92	1	22.7	31.3			89	20	87.2	93	78.8	7	3.2	4	1	15	0	1	0		1
534	F	1958	48	34	1	1	43	111	1	185	110	130	90	67	1	23		70	27.2	97		16.5	39.7	7.4	1.5	5.1	25.7	0	5	1	1	0		1
535	M	1964	43	32	1	1	46	114	1	190	130	150	110	80	1	24.8	21.6			96	79	4.9	32.5	5.1	0	0	27.4	1	6	0	0	0		1
536	M	1962	45	45	1	3	48	148	1	160	95	140	80	95	1	22		57.6	58	94		24.3	57.9	15	2.1	3.8	37	1		1	1	0		1
537	M	1950	57	40	1	2	50	127	1	140	80	140	80			23	36.7			88	65	73.1	75	47.8	3.5	8.4	15.3	1	19	1	1	1		1
538	F	1934	73	37	1	2	39	121	1	200	110	140	80	56		18.3		29.5	26.8	95		6.5	27.6	8.1	1.3	1.6	16.6	0	8	1	1	0		0
539	M	1957	50	34	1	1	44	126	1	160	90	110	70	80		20.1		58.8		93		19	58.8	15.5	2.6	1.7	38.9			1	1	1		1
541	M	1966	41	42	1	3	45	130	1	140	80	130	80	73	1	16		35.3	107.7	84		68.9	107.4	63.3	10.5	14	19.6	1	18	1	1	1		1
542	F	1934	71	25	0	0	41	81	0					77	1	20.1		102.6	106.2	91		90.4	103.8	61.3	30.5	8.1	4	1		1	1	0		1
543	M	1966	41	30	0	0	46	108	0			120	70	75	1	17.9		59.4	38.8	95		23.1	42.1	28.8	0.2	0	13.1	1	9	0	0	0		1
544	M	1943	64				55	149	0					74	1	20.4		26.8	35.4	94		18.5	34.9	10.4	0.6	0.6	23.3	0		0	1	0		1
545	F	1945	62	34	1	1	43		1	190	100	135	80	73	1	18		18.8	34.2	92		31.9	32.2	1.4	0.2	0.9	29.7	1	11	0	1	0		1
547	F	1953	53	32	1	1	38	99	1	170	110	155	90	94	1	19.9	12.4			96	90	1.4	7.5	1.1	0.2	0.2	6.1	1	10	1	1			0
548	M	1968	38	39	1	2	54	134	1	150	100	120	85	75	1	17.3	18.8			94	77	32.8	57.2	37.1	2.8	1.1	16.2		2	1	1			1
549	M	1953	54	26	0	0	38	94	1	170	110			58	1	22.3		45.8	30.5	95		12.6	42.2	9.1	0.6	1.5	31	1	13	1	1	0		1
553	F	1950	57	35	1	2	38	114	1	230	120	130	70	49	1	18.3	23			95	79	33	60.7	26	1.4	3.3	30	1	12	1	1			1
556	M	1941	66	32	1	1	45	120	1	145	100	145	85	78	1	38.3	51.6			93	75	51.7	60.5	6.8	40.3	10.6	2.9	1	15	1	1	0		1
557	M	1950	57	37	1	2	49	127	1	191	110	140	80	69		20.9		78.3	48.2	96		14.3	55.1	25	2.8	4.2	23.1	1	11	1	1	1		1
558	F	1946	61	36	1	2	39	115	1	220	120	140	90	86	1	17.9	11.5			94	86	10.4	17.3	3.2	0.4	0.7	13	1		1	1	0		0
559	M	1976	31	30	0	0	50	114	0			125	80	85	1	24.9	15.1			94	55	70.2	74.4	43.8	7.8	1.9	20.8	0	2	1	1	0		1
560	M	1953	54	27	0	0	42	100	0	140	100	120	70	70		21.9	19			97	90	4.8	24	2.7	1.2	5.2	14.8	1	11	1	1			0
561	M	1943	64	39	1	2	49	126	1	210	100	160	90	67	1	25.1	22.1			95	48	31.3	53.7	37.7	1.2	1	13.9	1	12	0	1			1
563	M	1951	55	35	1	2	47	121	1	165	130	140	90	89	1	22.3		52.7	29	95		3.3	31.9	10.8	0.5	0.9	19.6	1	16	1	1	1		1
564	F	1944	63	31	1	1	39	117	1	195	110	120	80	114	1	23.2	10.2			97	83	1	32	5.5	2.2	2.5	22	1	8	1	1			1
565	M	1946	61	29	0	0	41	109	0					78	1	21.9		75.4	28	94		29.7	43.7	15.2	5.2	5.9	17.4	1	8	0	0			1
566	M	1954	53	38	1	2	51	140	1	165	110	140	90	60	1	18.3		58.2	42.1	83		54.5	50	19.3	4.2	10.1	16.4	1	11	0	1	1		1
567	F	1953	54	37	1	2	40	114	1	170	100			75		17.6	12			95	88	15.1	23.2	8.2	0.9	1.6	12.5	1	1	1	1	0		0
568	F	1956	50	26	0	0	37	88	1	190	100	120	120	55	0	18.9	22.2			96	90	2.6	27.8	2.5	0.5	0.7	23.5	1	10	0	0	0		0
569	M	1965	42	47	1	3	56	146	1	180	100	140	90		1	18		72.3	93.3				80.9	42	7.8	6.6	24.5	1	15	1	1	1		1
570	M	1939	68	28	0	0	44	107	0	135	70	130	75	64	1	21.2		33.8	11.2	95		1.8	22.3	8.7	1.6	0.9	11.2	1	9	0	0	0		0
571	M	1968	39	37	1	2	48	126	1	166	144	150	100	120	1	15.5	4.8			96	87	18.2	45.8	23	2.7	1.9	18.1	1	14	0	1	0		1
572	M	1975	31	28	0	0	43	107	0			120	70	71	1	26.2		105.8	100.7	84		91	102.9	46.4	47.2	8.8	0.5	1	9	0	0			1
574	M	1978	29	28	0	0	41	94	0	120	80	120	70	105	1	19.2		22.8	66.5	84		16.6	32.7	4.1	1.7	1.2	25.6	1	12	1	0	0		1
575	M	1972	34	37	1	2	47	133	1	160	95	155	100	64		19.4		84.1	40.4	95		33.1	64.1	36.5	3	2.9	21.8	0	3	0	0	0		1
576	M	1958	48	44	1	3	47	130	1	160	120	160	110		1	18.8		51.6	19.9				26	8.6	0.6	0.4	16.4	1	14	1	1	1		0
577	M	1959	48	58	1	3	56	155	1	180	110	150	80		1	13.3		12.5	0				12.4	3.4	0	0	9	1	16	1	1	1		0
578	F	1962	44	50	1	3	49	131	1	220	120	140	80	70	1	20.3		49.2	36.3	87		61.4	41.8	17.1	1.8	4.3	18.6	1	15	1	1	1		1
579	F	1945	62	26	0	0	37	87	1	180	105	140	70	60	1	22.7		57.9	27.4	94		28	49.3	32.4	4.3	2	10.6	1	7	0	1	0		1
580	F	1957	49	34	1	1	38	107	0	130	85	120	80	73	1	22.5		28.4	23.8	96		3.2	25.9	4.5	0.7	0.2	20.6	1	9	0	0			0
581	F	1953	54	26	0	0	37	90	0					79		25.5		48.4	6.5	94		12.6	22.9	12	2.1	1.6	7.3	0	16	0	1			0
582	M	1951	55	27	0	0			0	125	70	115	60	62	1	24.9		63.9	44.6	96		7.8	50.7	13.2	3.7	5.8	28	0	5	1	1	0		1
584	F	1955	52	52	1	3	37	126	1	170	100	145	85	63	1	20.6		65.9	35.9	92		26.4	45.5	13.1	0.7	2.5	29.1	1	5	0	1	0		1
585	F	1964	43	35	1	2	38	115	0	130	90	130	75	86	1	18.3	17.3			98	93	1.5	21.1	3.2	0.8	2.7	14.5	0	7	0	1	0		0
586	M	1954	52	28	0	0	42	109	1	150	90	130	80		1	30.6	68.2			84	37	67	74.2	61.5	4.7	1.9	6.2	1	15	0	1	1		1
587	M	1954	53	30	0	0	44	111	1	180	110	140	80	81	1	21.4	9.4			96	88	6.6	23.2	5.5	1.2	3.3	13.2	1	9	1	1	0		0
588	F	1955	52	30	0	0	37	103	1	180	120	130	80	85	0	17.8	27.1			96	91	4.8	39.3	9.5	1.6	3.1	25.1	1	2	1	1	0		1
589	M	1952	54	29	0	0	38	105	0			120	180	95	1	21.9	20.5			97	81	44.8	68	19.7	0.4	0.4	47.5	1	14	1	1	0		1
590	F	1955	52	36	1	2	38	111	1	230	130	120	70	63	1	19.5		28.7	37.8	93	65	16.1	33.8	18.7	1.9	0	13.2			0	0	0		1
591	M	1966	41	25	0	0	43	100	1	160	100	140	100	82	1	20.4	17.8			97	88	8.7	44.8	14.9	0.2	0.5	29.2	1	12	1	1	0		1
592	M	1963	44	31	1	1	42	110	0	120	190	120	190	74	1	24.1	14.1			95	86	6.3	24	7.4	0.2	0.6	15.7	1	8	1	0	0		0
593	M	1975	32	31	1	1	45	110	0	140	90	140	90	78	1	19		85.5	46.8	94		40.9	70.9	32.5	4.3	8.6	25.4	1	8	0	1	0		1
594	M	1979	28	33	1	1	44	120	0	120	70	120	70	105	1	18.4	24.6			93	82	14.5	26.6	4.2	1.4	5.8	15.1	0	4	0	0	0		0
595	M	1966	41	36	1	2	43	125	1	180	140	116	65	80	0	15.9	20.3			96	89	9.6	30.8	8.1	0.6	0.5	21.5	0	2	0	1	1		1
596	M	1948	58	32	1	1	42	108	1	140	100	140	100	69	1	19.4	11.2			96	88	13.3	39.1	6.8	0.9	1.5	29.9	1	4	1	1	1		1
597	M	1951	55	41	1	3	48	126	1	160	110	150	90	97	1	23.1	35.9			90	58	50	74.1	59.1	1.6	2.4	11	1	7	1	1	1		1
598	M	1952	54	27	0	0	40	103	1	160	110	140	90	71		17.4		35.4	12.5	95		8	16.1	1.7	0.3	0.6	13.5	1	10	1	0	0		0
599	M	1945	62	33	1	1	47	120	0			160	90	69	1	21.3		62.9	40	92		32.9	45.6	17.4	2.3	3.6	22.2	1	15	1	0			1
600	F	1954	53	33	1	1	39	117	1	180	100	140	90	65		19.9	8.5			96	88	0.9	22.2	3.9	0.2	0.1	17.9	1	2	1	1			0
602	F	1949	58	30	0	0	39	98	1	170	110	130	90	75	1	18.9		22.1	34.6	95		21.8	30.5	14.6	0.2	0.2	15.5			1	1			1
604	F	1970	38	44	1	3	41	118	1			180	90	106	1	17.9		31	25.5	87		20.9	27	3.6	0.5	0.2	22.7	1	12	1	1			0
605	M	1944	64	34	1	1	47	127	1	165	100	140	100	44	1	19.3	14.9			94	79	6.1	25.1	6.2	0.8	0.7	17.4	1	13	1	1	0		0
606	M	1968	39	28	0	0	44	103	1			120	80	80	1	33.8	30			87	26	74.4	73	51.4	16.7	2.8	2	0	5	0	0	0		1
608	M	1968	40	34	1	1	43	116	0			120	80	88	1	26.8	27.4			94	81	77.8	82.9	72	4.2	2.4	4.2	1	14	1	1			1
609	M	1964	43	27	0	0	42	102	1	180	140	120	80	64	1	19.1	20.9			94	88	6.4	29.8	3.7	1.6	5.5	18.9	0	6	1	1	0		0
610	M	1948	59	48	1	3	50	140	1	160	100	150	80	80	1	17.4	15.4			91	65	49.6	63.2	23.9	0.8	0	38.5	1	20	1	1	0		1
611	F	1943	64	29	0	0	38	100	0			120	75	78	1	17.9	10.9			93	83	23.7	46.1	22.1	0.1	0.1	23.7	0	11	0	1	0		1
612	F	1959	48	33	1	1	37	97	1	160	90	120	70	65	1	17.8		75.8	38.8	94		14	55.6	28.1	3	2.4	22.1	0	6	1	1			1
614	M	1958	49	32	1	1	45	121	0			130	70	63	1	19.2		59.8	7.8	95		7.9	13.4	2.3	0.7	0	10.4	1	2	1	1	0		0
615	F	1942	65	29	0	0	35	96	0			111	75	53	1	22.3		50.5	11	94		16.1	31.5	12.5	1	0.9	17.1			1	1	0		1
616	F	1951	56	46	1	3	43	133	1	180	120	140	90	55	1	18.4	21.3			93	58	34.5	39.6	9.6	0.4	0.4	29.2	1	11	0	1	0		1
617	M	1963	44	24	0	0	42	95	0			120	70	88	1	20.6	22.4			98	77	3.3	33.8	4.3	3	8.4	18.2	0	3	1	1	0		1
618	M	1953	54	30	0	0	45	118	1	140	90	120	80	80	1	16.8	19.7			96	92	5.7	26.4	7.2	1.7	1.7	15.6	0		1	1	0		0
619	M	1932	75	31	1	1	46	107	1	220	100	120	80	39		21.3		62.1	40.7	95		28.6	40.8	13.4	1.9	2.6	22.9	0		0	1	1		1
620	M	1944	63	40	1	2	46	120	1	160	110	130	90	70	1	23.5	15.5			96	84	47	69.5	32.2	16.1	11.5	9.6	1	13		1	0		1
623	M	1976	31	38	1	2	46	128	0			120	70	76		21.4		48.9	42.8	94		22.2	45.3	10.6	1.4	0.8	32.6	0	3	0	1	0		1
624	M	1986	21	28	0	0	40	101	0					82	1	21.8		53.5	34.7	96		6	35.9	19.2	0.4	0.3	16	1	13	1	0	0		1
625	M	1945	62	33	1	1	42	91	0	120	70			67	0	18.7	27.2			94	91	0.8	30.7	1.8	0.3	0	28.6	0	5	1	0			1
626	M	1972	35	32	1	1	46	112	0					54	1	16.2	19.3			92	83	10.2	24.2	5.3	0.3	0	18.6	0	9	1	0	0		0
627	M	1980	27	41	1	3	43	131	1	150	90	140	85	73	1	18.6		107.1	124.9	92		69	120.9	104.5	5.3	2.5	8.6	1	15	1	1	0		1
628	M	1945	62	39	1	2	52	132	0					59	1	19		0	19.4	95		5.3	19.3	1.8	0.5	1.5	15.5	1	8	0	1	0		0
629	F	1950	57	21	0	0	34	71	0			110	70	81	1	18.5		5.6	15.2	90		6.8	14.2	1.1	0.7	1.1	11.4	1	5	0	0	0		0
630	M	1958	49	32	1	1	48	117	1	150	100	140	90	68	1	20.8		29.5	27.3	96		40.8	29	5.5	0.8	1.1	21.5	1	5	1	0	0		0
631	F	1949	58	52	1	3	58	160	1	170	100	170	100		1	14.6		162	129.2				132	72.3	12.5	12.3	35	1	19	1	1	0		1
632	F	1942	65	24	0	0	35	85	0	130	70	120	70	47	1	21.8		26.4	0	94		15.7	26.3	13.6	1.5	1.2	9.9	0	10	0	1	0		0
633	F	1953	54	32	1	1	41	114	1	180	100	155	100	60	1	23.2		43.7	30.7	95		6.3	37.1	20.7	0.7	0.6	15.2	0	3	1	0	0		1
634	F	1952	55	39	1	2	43	133	1	200	110	160	90	66	1	18.3		103.2	37.2	96		14.3	42.3	15.7	1.9	0.3	24.4	1	7	1	1	0		1
635	M	1940	67	35	1	2	47	123	1	200	140	125	75	47	1	19.1		55.8	14	95		9.2	28.8	4.5	3.4	5.1	15.8	0	11	0	1			0
636	M	1937	70	35	1	2	45	122	1	180	90	145	80	59	1	25.6	19.8			96	74	9.6	35.7	12.7	1.2	1.9	20	0	3	0	1	0		1
637	M	1936	71	35	1	2			1	160	95	130	70		1	16.4		75.1	50.8				73.3	35.8	2.8	1.9	32.9	1	17	1	1	1		1
638	M	1951	56	32	1	1	46	111	1	190	110	145	95	57	1	14.2	16.2			96	91	7.5	1.9	1	0	0.3	0.5	1	12	1	1	0		0
562	F	1951	56	37	1	2	43	119	0			140	70	84	0	18.3		55.1	91.3	93		55.7	76.7	45.5	7.9	15.7	7.6	1	10	0	1	0		1
641	F	1946	61	42	1	3	42	112	1	250	110	160	80	71	1	21.9		0	32	94		10.5	32	10.2	1.5	1.7	18.5	1	8	1	1	0		1
642	M	1949	58	30	0	0	45	118	0			140	80	94	1	18.6	14			96	84	3.9	9.5	1.8	0.9	0.8	6	0	3	0	1	0		0
644	F	1957	50	43	1	3	44	127	1	200	100	150	100	70		19.3		58.4	16.3	95		11.8	17.7	4.4	1.1	1.8	10.4	1	11	1	1	1		0
645	F	1946	61	27	0	0	37	103	1	190	100	140	90	69		20.6		26.2	49.1	95		9.8	42.5	6.3	0.9	0.3	35	1	13	1	1	1		1
646	F	1945	62	53	1	3	44	153	1	200	130	160	100		1	14.9		46.9	98.8				89.3	44.8	5.5	10.2	28.8	1	20	1	1	1		1
647	M	1957	50	33	1	1	45	121	1	180	100	145	85	92	1	18.7		31.3	16	83		42.9	23.3	9.9	1.1	1.1	11.2	0	5	0	0	0		0
648	M	1951	56	25	0	0	40	102	1	180	100	160	110		1	17.1	4.8			96	93	0.4	10.8	0.4	0.7	0.6	9.1	0	6	0	0	0		0
649	M	1978	29	27	0	0	39	99	0			130	70	79	1	17	11.2			98	94	0.5	7.4	1.1	0	0.1	6.2	0	2	0	0	0		0
650	F	1944	63	36	1	2	43	117	1	200	110	155	90	56	1	21.5	17.1			96	80	12.3	45.3	19.3	1.1	0.8	24.1	1	10	1	1	0		1
651	M	1979	28	20	0	0	38	77	0			110	70	46	0	19.7	42.4			97	91	4.6	38.2	11	2.4	6.2	18.6	0	8	0	0			1
653	M	1975	32	32	1	1	48	109	0			120	70	95	1	17.4	10.7			97	90	1.3	9.7	0.3	0.1	0.9	8.4	1	10	1	1	0		0
654	M	1952	55	29	0	0	46	118	0			120	70	62	1	20.7	10			94	77	9.4	48.6	25	0.4	0.3	22.9	0	5	1	0	1		1
655	M	1947	60	41	1	3	46		1	210	100	150	80	71	1	17.3		20.4	19.3	95		0	19.7	3.3	0.4	0.3	15.7	0	5	0	0	0		0
656	M	1970	35	38	1	2	43	131	0			125	70	65	1	20.4		24.8	47.1	95		5.7	46.5	15.7	0.5	0.9	29.3	0	3	1	1	0		1
657	M	1972	35	34	1	1	45	120	1	140	100	130	75	80	1	17.9		50.2	86.7	93		30	79.3	25.3	0.9	1.2	52	0		1	1	0		1
658	M	1957	50	36	1	2	39	125	1	220	140	140	80	65	1	16.4		52	20	94		23.8	28.9	6.2	1.5	2.3	18.9	0		1	1	0		0
660	M	1939	68	31	1	1	48	120	1	170	100	130	80	61	1	19.6		69.9	46.8	89		43.8	47.5	20.9	1.9	1.2	23.5		3	1	1	1		1
661	F	1974	33	29	0	0	41	99	0					67	1	18.2		5.1	6.3	96		6	6.2	1.1	0.1	0.1	4.8	1	2	0	0	0		0
662	F	1949	58	24	0	0	35	100	0	110	70			86	0	21.5	5.5			97	89	1.8	25.7	11.7	0.5	0.4	13.1	0	8	1	1	0		0
663	F	1979	28	29	0	0	42	100	0					70	1	17.5		74.7	16.2	97		2.5	23.7	7.8	0.7	0.6	14.6	0	1		1			0
664	M	1981	26	29	0	0	46	118	0			120	70	77	1	17.9		113.8	88.8	92		82.5	98.9	79.1	5.8	1.8	12.2	1	11	1	1	0		1
665	M	1976	31	37	1	2	44	120	1	160	100	130	80	57	1	14.9	38.1			97	91	22.1	52.3	27.7	1.8	3.1	19.6	0	1	0	1			1
667	M	1959	48	27	0	0	43	108	0			120	70	55	1	19		31.3	20.3	95		2.7	29.3	6.5	0.5	0.8	21.5	0	8	1	1	0		0
668	M	1957	50	31	1	1	46	105	1	180	115	160	100		1	35.6	42.8			94	62	55.2	64.9	30.3	19.9	10.4	4.4	1	13	1	1	0		1
669	F	1945	62	33	1	1	44	119	1	180	100	130	80	58	0	18.9	12			97	87	7.8	33.6	4.3	0.5	0.3	28.5	0	8	1	1	0		1
670	M	1954	53	34	1	1	48	118	1	170	110	120	70	51	1	18.9		67.3	18.9	94		21.5	23.7	6.9	0.8	0.1	15.8	1	11	1	0	1		0
671	M	1951	56	33	1	1	50	117	1	180	100	120	70	79	1	17.4		85.5	62.8	94		22.9	65.2	8.1	2	16	39.2	1	8	0	1			1
673	F	1932	75	32	1	1	36	105	1	210	110	130	80	69	1	20.4		63.1	36.5	94		19.2	62.4	20.5	4.5	4.7	32.6	1	10	1	1	1		1
676	M	1932	75	33	1	1	50	131	1	190	90	140	90	59	1	28.5		57.9	74.4	86		65.6	71.8	40.7	18.7	4.8	7.7	1	8	1	1			1
677	F	1953	54	36	1	2	43	130	1	190	100	140	95	54	1	18.3		111.7	93.4	93		70.3	99	30.4	13.1	44.6	10.9	1	10	1	1	0		1
678	M	1959	48	44	1	3	50	137	1	220	130	160	100	64	0	17	16.7			97	91	2.7	15.9	3.7	0.8	0.6	10.8	0	7	0	1	1		0
679	M	1965	43	31	1	1	40	119	1	160	100	120	90	78	1	17.8	22.7			94	86	7.4	23.3	3.4	0.2	1.3	18.4	1	4	1	1			0
680	M	1941	66	32	1	1	45	115	1	165	110	125	80	58	1	21.1		87.4	25.3	95		43.3	53.3	22.5	11.3	11.1	8.4	1	17	1	1	0		1
681	M	1955	52	33	1	1	43	112	1	164	128	160	98	73	1	23.2	18.8			94	74	6.3	23.9	7.6	0	0.9	15.4	1	9	0	0	0		0
682	M	1975	32	27	0	0	42	98	1	190	120	150	90	71	1	23.8		55.2	14.3	94		7.5	31.9	7	0.6	0.2	24	1	15	1	1	0		1
683	M	1951	56	34	1	1	47	113	1	190	110	145	90	62	1	24.8		72	67.5	95		33.8	68.2	33.3	7	11.5	16.4	1	16	1	1			1
684	M	1943	65	27	0	0	42	104	1	170	110	140	90	54	1	15		48.1	18.6	96		9.9	23.4	7.3	0.3	1.2	14.6	1	8	1	1			0
685	M	1975	32	31	1	1	46	110	1			130	80	62	1	20		10.3	40.2	96		11.6	38.6	17.5	0.8	0.8	19.3	1	11	0	0			1
686	F	1957	50	29	0	0	41	111	1	170	100	130	80	63	1	17.1		15.5	5	96		8.8	9.9	2.7	0.8	0.9	5.5	1	9	1	1	0		0
687	M	1936	72	27	0	0	43	101	1	180	90	140	80		1	27.7	14.9			90	26	29.8	51.2	26.8	10.2	6.8	7.6	1	18	1	1	0		1
689	M	1945	62	27	0	0	41	103	1	200	110	130	80	63	1	26.7		71.6	41.9	95		19	49.2	29	4.2	1.2	14.6	0	8	1	1	1		1
690	M	1948	60	30	0	0	43	107	0			120	80	74	1	19.4		58.3	17.1	95		3.3	25.8	8.2	0.2	0.1	17.2	1	9	1	1	0		0
691	M	1981	26	45	1	3	52	141	0			110	70	79	1	17.3		99.1	103.2	94		39.3	102.5	58.3	14.9	7.1	22.2	1	20	1	1	0		1
692	M	1966	41	41	1	3	47	124	1	240	140	120	80	64	1	18.9		124.7	37.2	96		35	46.1	12.1	2.9	6.6	24.5	0	2	0	1	0		1
694	M	1982	25	36	1	2	47	127	1	150	85	149	85	49	1	25.5		104.1	92.5	88		75	95.7	61.5	19.4	12.3	2.5	0	2	1	0	0		1
695	M	1956	51	28	0	0	45	102	0					77	1	24.3	31.8			95	68	41.2	80.2	59.5	4.8	3.2	12.7	0		1	0	0		1
696	M	1944	63	36	1	2	47	121	1	140	95	140	95	51	1	27.1		29.1	61.3	95		61.5	58.5	37.7	4.8	6.8	9.2	1	11	0	1	0		1
697	M	1966	41	39	1	2	52	132	1	140	80	130	70	88		19.9		45.6	67.7	93		98.2	67.3	36.4	4.9	4.3	21.8	0	8	0	0	0		1
698	M	1958	49	53	1	3	53	155	1	220	110	120	90	80	1	17.4		132.6	89.1	89		104	102.2	54.7	4	1	42.5	1	14	1	1			1
699	F	1956	51	36	1	2	52	136	0			120	80	86	1	19.7		33.9	24.1	67		40.2	31.6	8.4	0.1	0	23.1	1	20	1	1	0		1
700	M	1951	56	37	1	2	52	122	1	230	140	150	90		1	22.3		73.4	35.6				57.7	26.6	3.6	1.1	26.4	0	3	1	1	0		1
701	M	1953	54	38	1	2	50	140	1	180	120	150	90	94		14.5	8.7			81	48	121.2	127.8	65.1	28	12.4	22.3	1	16	1	1	1		1
702	M	1969	38	30	0	0			1	160	100	140	90	61	1	18.8		63.1	29.3	93		15.3	41.9	9.2	3.6	7.7	21.3	1	10	1	1			1
703	M	1968	40	35	1	2	46	116	0	120	70	120	70		1	19.2		63	23.3				37.8	9.4	0.7	1	26.6	1	14	1	1	0		1
704	M	1963	45	28	0	0	46	110	0			110	70	73	1	22		53.4	53	94		27.4	53.2	25.4	4.5	3.6	19.7	1	11	1	1			1
705	M	1959	48	73	1	3	54	200	1	200	120	140	90	76	0	18.5		72.4	60.3	73		51.2	66.4	25.4	1.9	4.7	34.4	1	13	1	1	0		1
706	F	1958	49	32	1	1	38	98	1	180	110	110	60	70	1	25.7		22.9	15.1	96		0.7	21.6	2.9	0.5	0	18.2	1	8	1	1			0
708	M	1942	65	23	0	0	39	96	1	200	106	140	90	51	1	20.4		0	7.5	96		1.5	7.5	0.6	0.4	0.3	6.2	0	3	1	0	0		0
709	F	1961	46	26	0	0	34	88	0			120	70	95	1	18.6		20.8	14.9	97		1.8	16.4	4	0.4	1	11.1	0	2	0	0	0		0
710	F	1965	42	18	0	0	31	74	0			120	80	49	1	16.4	9.3			98	95	0.2	8.9	0.8	0	0.8	7.3	1	12	0	0	0		0
711	M	1954	53	27	0	0	46	107	0	120	80	120	80	66	1	19.7		73.6	24.4	97		3.3	31.3	16.5	2.4	2.5	9.9	0		1	1	0		1
712	M	1968	40	27	0	0	42	98	1	160	100	140	90		1	23.8		62.2	39.4	98		0	47.2	9.4	10.1	11.9	15.8	0	11	1	1	0		1
713	F	1965	43	44	1	3	46	133	1	180	100	140	90	86	1	16.8		55.8	31.1	94		18	34.4	10.6	0.6	0.8	22.4	1	11	1	1	0		1
715	F	1933	74	38	1	2	41	128	1	180	100	120	90	79	1	23.9	19.5			93	50	39.5	50.1	34.8	0	1.1	14.2	0	4	1	1	0		1
718	M	1960	48	35	1	2	49	119	1	200	100	130	80	45	1	24.1		53.4	28	95		20.9	34.2	14.9	2.2	2.9	14.3	1	14	1	1	0		1
719	F	1965	42	34	1	1	53	117	1	170	110	140	80	58	1	18.1	28.5			97	92	2.2	10.6	3.3	0	0	7.3	1	11	1	1	0		0
720	M	1962	45	36	1	2	48	117	0			120	80	61	1	25.5		85.6	49	86		42	67.9	51.7	3.6	3	9.6	0	7	1	1	0		1
721	M	1958	49	35	1	2	46	116	1	200	120	140	95	80	1	19.8		62.1	81.6	92		65.9	79.2	39.2	4.4	11.9	23.6	0	7	0	1			1
722	M	1953	54	43	1	3	47	135	1	220	175	160	100	56	1	20.4		56	72.5	93		58.1	71.7	45.2	4	1.4	21.1	1		1	1	1		1
723	M	1951	56	39	1	2	51	130	1	180	100	140	95	79	1	27	16.5			92	69	59.3	71.9	35.8	5.6	1.5	29.1	1	14	1	1			1
724	M	1965	42	39	1	2	49	133	1	180	120	130	90	64	1	25		78.1	82.3	90		48.7	81	54.8	5	8.9	12.3	1	16	1	1			1
725	M	1941	66	38	1	2	51	133	1	150	100	140	90	47	1	22.6		87	73.1	95		0	79.8	55.6	7.6	1.9	14.7	1	10	1	1	0		1
726	M	1964	44	33	1	1	44	112	0			130	85	86	1	22.1	12.8			94	77	52.3	71.1	48.4	2.1	1.1	19.6	1	16	1	1	1		1
727	M	1961	47	31	1	1	49	116	1	160	90	120	80	63	1	29.7		98	83.1	85		81.1	85.2	32	41.4	8.9	2.8	1	21	1	1	0		1
728	M	1948	60	36	1	2	48	133	1	180	120	150	100	73	1	20.7	13.6			96	93	2.1	12	0.7	0.2	0.4	10.8	1	13	1	1	1		0
730	F	1950	57	45	1	3	47	139	1	170	100	140	90	93	1	14.5	5.6			93	78	10.2	20.2	10.6	0.3	0.5	8.7	1	12	1	1	0		0
731	F	1952	56	37	1	2	37	117	1	160	120	130	80	60	1	19.3		27.2	5.7	91		18.4	25	9.6	0.2	0.1	15.1	1	11	1	1	0		0
732	M	1951	56	42	1	3	50	137	1	200	100	130	70	52	1	19.3	23.4			95	86	16.8	45.8	14.1	0.5	0.5	30.7	1	11	1	1	0		1
733	F	1942	65	25	0	0	37	95	0	120	60	110	60	50	1	19	35			95	72	28.3	50.7	18.7	4.6	4.7	22.6	1	12	0	1	0		1
734	M	1950	57	35	1	2	49	126	1	180	100	140	100	53	1	43.6		63.5	61.9	96		0	62.3	15.3	44	2.2	0.8	1	22	1	1			1
735	M	1969	39	34	1	1	47	127	1	180	130	160	110		1	22.3		90.7	114.4				111.3	79.7	17.7	12.3	1.6	1	15	1	1			1
736	M	1950	57	23	0	0	42	98	0			140	80	75	1	21.3	24.8			95	77	10.7	39.6	21.4	0.3	0	17.9	1	11	1	1	1		1
737	M	1957	50	29	0	0	45	110	1	180	110	140	100	63	1	22.9		15.4	17.6	93		5.5	17.5	4.6	0.1	0.1	12.6	0	8	1	1	1		0
738	M	1940	67	23	0	0	41	94	0			106	70	72	1	31.7	19.8			97	87	5.3	30.2	17	4.3	2	6.8	0	16	1	0	0		1
739	M	1944	64	32	1	1	37	103	1	170	100	155	90	62	1	20.4		53.3	74.9	91		35.7	64.5	34.9	2.5	1	26	1	5	0	1	0		1
740	M	1969	39	39	1	2	53	135	0					64	1	17.2		55.5	14.3	96		15.6	27.5	14.5	1.1	0.7	11.2	1	8	1	1	0		0
741	M	1967	40	34	1	1	46	115	0			135	70		1	19.9		39.3	29.1				36.5	4.3	1.7	5	25.4	0	3	1	0	0		1
742	M	1955	52	25	0	0	36	84	1	220	170	130	80	61	1	23.4		44.5	32.4	95		4.8	38.3	19.4	2.7	1.9	14.3	1	11	1	1			1
743	F	1937	71	30	0	0	44	121	1	170	110	120	60		1	18.8	14.6			96	92	2.2	54.2	39.1	4.5	1.4	9.1	0	4	0	1			1
744	M	1947	60	24	0	0	43	113	1	170	100	140	85	55	0	18.1	18			94	90	0.8	9.6	4.3	0	0.1	5.1	0	2	1	1	0		0
745	M	1959	49	37	1	2	46	126	1	160	100	135	75	56	1	16.6		53	19.6	92		20.6	33.5	8.5	1.4	3.1	20.5	1	13	1	1	0		1
746	M	1964	43	31	1	1	44	120	0			130	90	64	1	34.8		67.5	74.5	86		66.1	72.8	51	15.8	3.7	2.2	1	16	1	1	0		1
747	M	1957	50	25	0	0	43	101	1	150	110	130	90	69	1	24.8		58.4	31.4	94		22.7	39.6	10.9	4.3	12	12.5	0	3	0	0	0		1
748	F	1952	56	32	1	1	42	120	1	180	110	140	95	58	1	29		45.5		97		0	45.5	16.9	2.8	2.8	23	1	11	1	1			1
751	M	1940	67	32	1	1	40	121	1	220	110	160	80	51	1	19.1		0	17.9	93		11.1	17.8	2.2	1.9	3.5	10.3	1		1	1	0		0
752	F	1947	60	33	1	1	42	128	1	200	140	180	100		1	16.5	19.3			88	71	19.8	13	4.3	0	0.1	8.6	0	8	1	1	0		0
753	M	1950	57	38	1	2	46	130	1	180	110	140	110	37	1	15.7	14.8			86	69	19.8	16.5	3	0.4	0.4	12.6	1	14	0	1	1		0
755	M	1939	69	39	1	2	47	122	1	155	110	120	70		1	22.6		50.8	45.1				45.3	17	3.5	9	15.8	1		1	1	1		1
757	F	1941	66	28	0	0	38	107	1	190	120	130	90	68	1	21		24.7	33	95		6.9	32.8	18.8	0.6	0.3	13.2	1	10	1	1			1
759	F	1958	49	39	1	2	43	125	1	200	140	140	90		1	19.5		10	18.2				16.8	6.2	0.6	1	8.9	0	9	1	0	0		0
760	M	1944	63	27	0	0	41	116	0			130	70	68	1	31.3		61.5	34.3	94		28.9	47	9	10.4	16.3	11.2	1	15	0	1	0		1
761	M	1952	55	28	0	0	45	102	1	220	120	160	90	73	1	20.3		116.9	72	95		33.3	88.2	40.3	12.2	19.1	16.6	1	14	1	1			1
762	F	1952	55	38	1	2	44	119	1	230	130	180	100	79	1	18	8			95	88	1.7	8.6	2	0.1	0	6.5	1	12	1	1	0		0
764	F	1948	60	28	0	0	36	101	0			110	60	71	1	20.1		72.8	27.3	95		36.2	72.1	48.9	7.9	6.3	9	1	15	0	1			1
765	M	1949	58	37	1	2	47	130	1	180	100	120	70	60	1	17.2		61.3	49.1	93		69.6	51.2	18.8	4.6	12.5	15.4	1	6	0		1		1
766	F	1949	58	36	1	2	43	116	1	200	100	160	100		1	18.1		0	12.3				12	5.5	0.4	1.6	4.4	0	8	1	1	1		0
767	M	1974	33	27	0	0	40	112	1	220	110	130	70	72		18.3		30.4	12.4	94		12.4	20.7	2.9	1.5	5.3	11	1	13	1	1			0
768	M	1951	57	42	1	3	57	132	1	200	110	140	80	66	1	18.4	47.6			93	78	52.1	69.5	55.3	1.5	1.1	11.7	1	18	1	1			1
769	M	1959	49	29	0	0	45	107	1	230	110	160	90	72	1	21.1		40.8	43.3	95		1.3	41.2	13.1	2.3	3.8	22	0	10	0	1	0		1
770	M	1927	80	27	0	0	40	114	1	200	110	140	90	63	1	32.8		39.3	41.4	95		12	39.9	11.9	6	11.5	10.4	1	12	1	1	0		1
771	M	1944	64	33	1	1	50	131	1	160	110	140	70	71	1	15.9	29.2			92	79	28.1	53.5	30	1.5	2.8	19.2	1	12	0	1	0		1
772	M	1966	42	28	0	0	44	104						61	1	19.8		12	23.1	93		5	19.5	3.9	0	0.8	14.9	1	4	1	1			0
773	F	1944	64	32	1	1	37	110	1	200	100	130	70	60	1	20.8		72.7	29.4	92		19.1	30.1	7.7	1	2.1	19.3	0		1	1	0		1
775	F	1938	70	24	0	0	39	88	0			140	70	84	1	20.5	35.3			97	87	4	43	14.6	1.8	2.7	23.8	1	9	0	1	0		1
777	F	1952	55											71		21.7		58.6	33.1	95		4.4	35	11.6	2.2	1.8	19.4							1
778	F	1941	67	35	1	2	43	122	1	180	120	158	90	69	1	17.8		73.5	59.4	94		31.6	61.5	35.4	3.4	4.6	18.2	1	18	1	1	0		1
779	F	1958	49				43	121	1	210	80	180	80	91	1	18.8	10.3			95	87	21.9	56.4	18.1	1.8	2.7	33.9	1	11	1	1	0		1
780	M	1952	55	41	1	3	51	140	1	220	130	160	80	63	1	17.4		29.5	31.2	95		10.6	30.8	6.3	1	1.7	21.8	0	8	1	1	1		1
781	F	1953	54	29	0	0	38	104	1	220	120	130	100	75	1	21.6	20.3			96	91	6.6	35.2	6.1	0	3.3	25.8	0	8	1	0	1		1
782	M	1948	59	26	0	0	43	103	1	150	90	140	80	74	1	20.7		49.2	45.7	95		14.8	47.2	1.6	0.4	13.5	31.7	0	7	1	1	0		1
783	M	1938	69	24	0	0	44	97	1	160	110	130	80	58	1	22.9		9.6	23.1	96		5.5	22.2	9.7	1.2	1.5	9.8	1	13	0	1	1		0
784	M	1985	22	28	0	0	39	97	0					72	1	13.7		19	8.2	96		4.6	11.5	2.9	0.1	1.3	7.1	0	5	0	1			0
785	M	1937	71	32	1	1	45	120	1	200	120	160	90	66	1	22.6		28	33.7	95		5.6	32.3	7.1	0.5	9.1	15.5	1	10	1	1	0		1
786	F	1960	47	34	1	1	43	107	1	140	90	120	80	73	1	23.6		34.3	58.2	93		40.9	58	27.4	3.4	2.9	24.3	1	15	1	1	0		1
787	M	1968	39	38	1	2	51	127	1	150	100	135	85	48	1	23.6		90.7	69.8	92		75.3	86.2	71.1	1.2	0.4	13.6	0	11	0	1	0		1
788	M	1951	56	39	1	2	48	137	1	200	140	140	110	57	1	20	14.3			95		11.6	36.3	8.1	2.7	3.4	22.1	1	15	0	1	0		1
789	M	1969	39	32	1	1	43	103	0			130	80	67	1	16.8		32.6	13.3	95		4.8	17.4	2.3	0	0.4	14.7	0	8	1	1	0		0
790	M	1944	63	33	1	1	42	122	0			120	80	57	1	20.5		79.6	32.1	93		26.4	41	21.6	1.1	0.9	17.4	1	1	1	1	0		1
540	M	1948	59	45	1	3	50	142	1	200	140	150	95	83	1	18.6		59.6	84.5	91		65.4	68.4	19	1.5	9.6	38.4	1	17	1	1	1		1
793	M	1955	52	29	0	0	46	118	1	160	130	145	80	63	1	22.9		94.9	31.2	95		11	36.3	11.3	1.2	1.4	22.3	0	12	1	1	0		1
794	F	1950	57	31	1	1	39	116	1	180	90	130	70	94	1	20.9		38.5	32.6	95		7	35.6	3.4	0.2	4.2	27.8	1	11	1	1	0		1
795	M	1962	45	36	1	2	50	123	1	170	90	140	80	67	0	28.9		81	79.2	79		70.9	80.2	43.1	17.7	16.1	3.2	1	19	1	1	1		1
796	F	1950	57	35	1	2	44	108	1	200	170	140	90	72		16.7		18.8	20.3	90		22.2	19.8	1	0.3	4.1	14.4	0		1	1	0		0
797	M	1953	54	33	1	1	51	128	1	160	100	160	100	71	1	31.9		81.9	71.7	94		46.9	76.7	60.6	9.3	2.5	4.4	1	12	0	1	0		1
798	F	1942	65	28	0	0	41	108	1	180	110	140	75	79	1	16.1		0	12	92		9.4	12	1.1	0.1	2.2	8.6	0	8	1	1	1		0
799	M	1963	45	32	1	1	44	107	0			120	80	97	1	36.7	16.2			77	28	69.8	71.9	61.6	7.4	0.4	2.5	1	15	0	1			1
801	M	1969	38	30	0	0	40	110	1	160	100	120	70	67	1	18.4	14			96	85	6.1	16.3	3.1	0	0.7	12.5	1	14	1	1	0		0
803	M	1954	53	45	1	3	51	157	1	230	130	160	100	67	0	24.5		24.7	45.3	95		21.7	44.2	4.3	0.7	20.9	18.4	0	8	0	1	0		1
804	M	1939	68	29	0	0	45	109	1	210	100	120	80	52	1	22.7		51.2	34.7	93		51.9	35.2	5.5	0.4	3.8	25.5	0	5	0	1	0		1
805	M	1973	34	38	1	2	51	148	1	150	100	140	90	107	1	16.4	36.7			93	80	87.9	83.5	48.4	2.7	2.9	29.5	1	12	1	1	0		1
806	M	1942	66	38	1	2	47	135	1	200	120	150	100	61	0	21.2		32.6	9.5	93		8.2	16.2	5.9	0.1	0.1	10	0	5	1	1	1		0
807	F	1940	68	27	0	0	39	106	1	150	90	140	80	62	1	17.1	20.8			97	93	0.7	31.6	3.3	0.1	1.4	26.7	0	6	1	1	0		1
810	M	1947	61	34	1	1	35	101	1	200	115	147	80	66	1	18.8		83.7	35.7	95		5.2	37.4	13.1	0.2	4.5	19.6	0	10	0	1	0		1
811	M	1968	39	34	1	1	45	120	1	180	120	160	120	111	1	19.2	32.3			92	54	63.5	73.6	34	18	7.6	14.1	1	12	1	1	0		1
812	M	1966	41	31	1	1	45	117	0					91	1	29.8	26			92	65	52.3	57.9	32.7	11	5	9.1	1	14	1	1	0		1
813	M	1940	67	31	1	1			0			140	70	72	1	19.6		37.1	66	94		18.8	57.5	23.3	7.8	7.1	19.4	1	16	1		0		1
814	M	1955	52	37	1	2	47	127	1			165	80	78	1	21.2		87.1	48.4	91		65.1	83.3	63.2	2.9	3.6	13.6	1	8	1	0	1		1
815	F	1954	54	27	0	0	37	94	1	200	120	120	80	65	1	18.2	11.5			95	89	3.2	21.3	1.8	0	2	17.5	1	11	1	1	0		0
816	M	1944	63	28	0	0	45	107	0	140	80	140	80	78	1	24.4		85.3	39.3	92		34.1	54.1	27.5	3.6	5	17.9	0	8	0	1	0		1
817	M	1980	27	36	1	2	48	114	0					62	1	23.9		43.9	23.8	96		3.5	26.6	7.6	0.1	0	18.9	0	13	1	1	0		0
818	M	1948	60	36	1	2	49	122	1	180	130	170	120	70	1	20.7		78	37.5	92		36.7	50.8	19.4	0.4	17.1	13.8	1	14	1	1	0		1
819	M	1963	44	24	0	0	38	93	0	125	75	115	70	63	1	22		14.9	21.6	96		6	18.9	4.7	0.7	4.9	8.6	1	14	0	0	0		0
821	M	1960	47	32	1	1	47	113	0	140	70			68	1	15.9		99.4	56.7	90		51	70	31.3	5.5	7.4	25.8	1	18	1	1	1		1
822	M	1954	53	43	1	3	51	150	1	180	100	140	95	81	1	22.7	51.3			89		89.1	98.1	73.4	9.3	5.4	10	1	20	1	1	0		1
823	F	1949	58	35	1	2	41	114	1	200	110	130	80	87	1	17.9		83.7	24	91		17.8	32.8	2.9	0.2	1	28.7	1	10	1	1			1
824	M	1968	40	25	0	0	38	95	1	140	110	130	100	76	1	22.8	34.3			97	85	13.1	53.5	22.3	2.6	2.6	25.9	0	4	1	1	0		1
825	M	1951	56	35	1	2	48	126	0			135	65	63		24.2		53.5	21.8	96		1.4	43.5	13.8	0.8	0.8	28.3	1	11	1	0			1
826	M	1968	40	27	0	0	41	114	1	140	90	140	90	71	1	19.2	23.5			97	94	0.4	12.3	0.4	0	0	11.9	1	6	1	1	0		0
827	M	1954	53	38	1	2	46	126	1	150	110	120	80		1	25.6		54.5	19.8				20.7	3.4	0.5	1.1	15.8	1	15	0	0	0		0
828	M	1973	34	28	0	0	40	114						60	1	20.4		20.3	18	95		11	18.6	4.5	1.4	3	9.7	0		0				0
829	M	1978	30	33	1	1	48	117	1	160	90	145	90		1	19.6		91.2	47.9				57	25.6	1.1	1.1	29.3	0	5	1	0	0		1
144	M	1952	53	34	1	1	43	108	1	160	110	140	100	97	1	22.8	8.6			97		5.4	29.4	5.9	0.2	0.9	22.4	1	11	1	1	0		0
831	F	1948	60	28	0	0	35	83	1	160	90	130	80		1	19.6	9.4			97	92	2.7	26.5	7.5	0.2	1.1	17.7	1		0	1	0		0
832	F	1956	51	40	1	2	44	125	1	160	100	130	80	76	1	21.1	27			92	55	72.1	89.3	68	0.5	0.1	20.7	1	10	1	1			1
833	M	1978	29	25	0	0	41	91	0			120	80	76	1	20.3		55.9	36.9	96		5.1	48.9	17.1	2.9	3.5	25.4	1	8	0	1	0		1
834	M	1955	53	31	1	1	47	108	0	130	80	130	80	67		29.4		87.7		84		86.4	87.7	71.7	13.8	1	1.2	1	15	1	1			1
835	M	1954	54	41	1	3	48	134	1	225	160	190	110	60	1	25		60	78.5	93		72.5	78.5	24.7	17.6	25	11.1	1	20	0	1	1		1
837	M	1970	38											86		22.5	13.8			97	93	1.5	20.6	6	0.5	0.5	13.6							0
838	M	1939	68	32	1	1	45	112	1	280	160	130	90	68		18.8		40	21.3	84		34.8	24.3	4.2	0	0.9	19.2	1	8	1	1	1		0
839	F	1952	55	27	0	0	37	101	1	220	110	180	100	52	1	21.1		34.4	29.9	95		13.3	30.9	7.4	0.6	1	21.9	1	15	1	0			1
841	M	1958	50	41	1	3	51	125	0			120	90			32.1		68.6	61.5				67.6	40.7	15	9.5	2.5	1	20	1	1			1
842	M	1956	51	31	1	1	44	103	1	150	100	170	105	76	1	19.9	27.7			94	74	29.6	45.2	21	3.7	4.1	16.4	1	10	0	0	0		1
843	M	1958	49	38	1	2	57	137	1	190	110	120	90	76	1	18.7		108.1	118.8	85		103.4	118.5	68.2	3.6	6.5	40.2	1	13	0				1
844	M	1950	57	34	1	1	43	116	1	160	100	140	90		1	18.5		54.5	47.8				50.1	3.6	0	2	44.5	0		0	1	0		1
847	M	1968	40	39	1	2	47	125	0			140	85	56	1	34.2		78.8	50	84		63.9	71.1	56.4	9.7	2.8	2.2	0	16	1	0	0		1
848	F	1956	51	40	1	2	40	119	1	175	90	140	80	69	1	20.9		65.4		91		39.3	65.4	18.6	1.3	0.8	44.8	1	21	1	1			1
850	F	1949	58	30	0	0	38	104	1	160	120	160	100	69	1	21.4		43.6	29.5	94		16.2	35.9	10	1.1	2.4	22.3	1	14	1	1	0		1
851	M	1947	60	29	0	0	42	112	1	150	105	150	105	61	1	36.9		0	69.2	96		0	69.1	37.5	5.7	23.9	2	1	5	0	1	0		1
852	M	1952	56	36	1	2	47	125	1	200	100	130	80	66	1	23.6		79.6	43	93		49.6	73	44.5	8.8	8.1	11.6	0	3	1	1			1
853	M	1949	58	46	1	3	52	142	1	200	95	160	90	69	1	20.3		106	99.4	87		88.6	102.4	58.9	2	29.8	11.7	0	7	1	1	0		1
854	F	1958	49	43	1	3	43	127	1	200	120	170	95	79	1	27.1		67.6	45.5	92		21.7	45.9	36.8	0.7	2.2	6.3	1	13	1	1			1
856	F	1963	44	28	0	0	39	92	1	190	120	170	110	68	1	19.9		26.1	24.7	94		3.9	25.2	3.3	0.8	1.9	19.2	0	7	0	0	0		0
857	F	1960	47	39	1	2	51	138	1	140	120	140	90	85	1	20.5		27.4	11.4	93		36.8	24.9	5.6	0.4	2	16.9	1	10	1				0
859	F	1934	74	39	1	2	43	123	1	190	120	130	105	68	1	19.6		68	75.2	77		68.9	70.2	25.2	2.4	4.3	38.4	1	15	1	1	0		1
860	F	1957	51	25	0	0	36	96	0	130	70	130	70	64	1	24.2		41	23	96		4.7	31.3	5.5	0.5	1.5	23.8	1	16	1	1	0		1
861	M	1970	38	33	1	1	45	124	1	200	110	120	90	105	1	21.6	24.5			93	65	52.5	70.7	37.8	4.6	1.4	26.9	1		1		0		1
862	M	1947	61	39	1	2	45	125	1	180	100	150	100	83	1	13.6		70.6	92.9	97		11	89	29	2.1	6.2	51.7	1	10	1	1	1		1
864	M	1963	44	26	0	0	41	100	0	120	60	120	60	59		22.1		69	32.8	96		6.8	34.5	5.8	0.9	10.3	17.5	0	2	1	1			1
866	M	1954	53	33	1	1	50	116	0			130	70	101	1	23.2	16			95	57	46	71.3	20.5	13.4	7.6	29.8	1	6	0	1			1
869	F	1954	53	31	1	1	37	108	0					89	1	21.6	25.4			96	84	13.1	30.7	7.4	1.3	4.4	17.5	0	2	1	0	0		1
870	M	1955	53	43	1	3	47	127	1	190	110	145	95	78	1	21.1	28.7			95	64	45.4	75.3	26.7	11.5	8	29	1	20	1	1	0		1
871	F	1958	50	35	1	2	41	110	1	180	100	160	70	75	1	16.9		23.2	27.6	94		14.6	26.2	10	0	0.7	15.5	1	18	1	1	0		0
872	M	1938	70	31	1	1	45	114	0	135	70	115	65	67	1	22.1		65	25	93		8.6	29	9.1	1.6	3.2	15.1	0	6	0	1	0		0
873	M	1974	33	28	0	0	39	101	0					91	1	35.6	65.7			93	53	75.1	70.9	55.6	8	1.7	5.5	1	15	1	0	0		1
874	M	1967	40	41	1	3	48	127	1			130	80		1	20.5		88.8	39.6				45.9	11.4	0.3	5.9	28.3	1	13	0	1	1		1
875	M	1976	32	35	1	2	44	121	1	150	100	130	80	74	1	21.6	18.3			97	84	18.5	39.8	16.1	2.6	3.4	17.6	1	15	1	1	0		1
877	M	1957	50	33	1	1	47	116	1	150	110	125	80	49	1	20.1		46.6	35.6	96		9.7	37.1	11.1	1	0.5	24.5	1	12	1	0	0		1
878	M	1942	66	39	1	2	50	129	1	180	110	140	100	66	1	28.8		59.4	72	90		64.6	71.1	56.9	4.6	2.2	7.4	1	20	1	1	1		1
879	M	1971	37	28	0	0	38	107	1	130	100	130	100	82		18.2	32			98	96	0.1	10.1	2.4	0.1	0.1	7.5	1	12	1	0	0		0
880	M	1950	58	38	1	2	50	126	1	280	170	180	110	75	1	19.9		33.3	35.7	94		3.4	33.7	4.3	2.3	2	25.2	1	16	1	1			1
881	M	1946	62	32	1	1	43	119	1	140	95	140	90	82	1	36.3	58			94	74	64	68.2	50.6	11.2	1.8	4.5	1	13	1	1	0		1
882	F	1938	69	32	1	1	37	104	1	250	120	150	80	63	1	19.9		101.3	52.2	96		0	72.8	40.6	3.3	12.8	16	1	16	1	1	0		1
884	M	1972	36	21	0	0	34	89	1	120	90	120	90	91	1	23.5	33.5			97	93	0.9	9.2	2.4	0.3	0.1	6.4	0	8	1	1	0		0
885	M	1950	58	31	1	1	42	116	1	165	95	160	90	74	1	21		85.7	33.5	93		28.1	39.2	14	1	0.6	23.6	0	9	1	1	1		1
886	M	1947	60	34	1	1	44	108	1	190	100	150	95	60	1	20.5		66.1	43.1	86		70.7	53.6	28.2	3	5.8	16.6	1	13	1	1	1		1
887	M	1978	29	22	0	0	42	105	0			120	70	76	1	18.5		36.5	29.4	96		5.4	33.2	16.5	3.8	1.1	11.9	0	2	1	0	0		1
888	M	1976	31	32	1	1	44	113	1	165	95	120	80	81	1	21	15.6			96	74	4.3	18.7	4	0.4	0.2	14	0	2	1	0			0
889	M	1939	68	50	1	3	40	148	1	180	120	160	100	67	1	20.1		60.8	48.7	88		36.9	55.1	32.5	1.1	1.5	19.9	1	20	1	1	1		1
890	M	1947	61	34	1	1	52	139	0					68	1	18.3		80	61.5	92		60.8	61.7	23.1	2.4	2.3	33.8	0	6	0	1	0		1
891	M	1969	39	33	1	1	44	108	1	145	75	130	80	79	1	22.4		65.1	50.6	94		23	53.3	23	2.1	2	26.3	1	9	0	1	0		1
892	M	1944	64	32	1	1	45	118	1	190	100	160	95	70	1	20.4	48.3			97	82	25.1	78.2	13.9	8.9	11.8	43.5	1	12	1	1	0		1
894	F	1956	52	31	1	1	37	96	1	170	120	130	90	82	1	21.3		58.8	34.2	95		15.7	41.8	14.3	1.5	0.9	25	0		1	1	0		1
898	F	1936	72	34	1	1	41	120	1	200	120	160	100	59		24.1		56	30.5	94		23	35.2	5.1	0.1	0.1	29.9	1	11	1	1	0		1
899	M	1954	54	61	1	3	52	160	1	240	130	150	90		1	24.3		76.3	33.1				56.7	18.1	11.6	9.1	17.9	1	14	1	1	1		1
900	M	1938	70	35	1	2	46	98	1	180	100	150	90	59	1	20.8		26.7	9.9	84		80	16.3	5.1	0.4	1.3	9.5	0	14	1	1	1		0
903	F	1939	69	33	1	1	40	117	1	160	100	140	90	71	1	17.8		72.8	50.3	89		26.2	54.8	27.1	2.7	1.6	23.3	1	12	1	1	0		1
904	M	1939	69	30	0	0			0	160	100	140	90	64	1	26.6		45.5	13.1	90		7.4	30.9	20.1	0.4	0.2	10.1	1	10	1	1	1		1
905	M	1956	52	32	1	1	48	118	1	160	100	130	80	66	1	24.5		93.1	95.8	93		81.5	95.2	48.7	26.3	15.3	4.9	1	18	1	1	0		1
907	M	1974	33	22	0	0	39	81	0					76	1	19	20.4			97	95	0.1	18.3	2.4	0.5	0.6	14.7	1	8	1	0	0		0
909	M	1971	36	47	1	3	48	138	1	180	110	140	90	77	1	20.1	9.1			96	80	21.6	46.6	20.6	3.6	1.7	20.7	1	8	0	0	0		1
910	F	1943	65	30	0	0	38	103	1	160	80	120	70	63	1	17.2		52.2	9	94		6.4	18.8	8.2	0	0.3	10.3	1	7	0	0	0		0
913	M	1950	57	43	1	3	47	137	1	200	120	160	80	65	1	21.9		22	75.4	89		62.5	67.1	37.5	2.2	1.6	25.8	1	16	1	1	1		1
915	M	1970	38	36	1	2	49	133	1	160	100	140	70	55	1	22.9	11.6			96	91	3.7	13.6	3.6	0	0	10	0	8	1	1			0
916	M	1956	52	32	1	1	54	122	1	180	90	120	80	57		20.6		57.7	57.9	93		27.4	57.9	9.3	1.3	12.7	34.6			1	1			1
917	M	1962	46	31	1	1	49	110	1	150	95	120	70	56	1	22.5		28.9	12	96		2.9	14.8	2.6	0.3	1.3	10.6	0	5	1	1			0
918	F	1950	57	34	1	1	43	122	1	200	110	140	70	61	1	13.4	49.6			97	92	0.9	2.4	0.5	0.1	1.2	0.5	1	8	1	1	0		0
920	M	1933	75	36	1	2	47	123	1	200	120	140	100	79	1	27.3		50.8	23.1	87		16.8	36.7	26.3	0.4	0.1	9.9	1	12	1	1	1		1
921	M	1957	51	43	1	3	42	107	1	200	110	140	100	56	1	20.2		31.1	25.2	94		2.9	26.2	3.9	0	0.2	22.1	1	10	1	1	1		0
922	M	1967	41	43	1	3	43	122	1	170	100	150	100	62		22.9	74.1			91	54	92.9	96.3	81	3.4	3.4	8.4	0	9	1	1	0		1
923	M	1954	54	28	0	0	46	107	1	150	110	140	90	65		20		81.5	60.3	93		30.8	63.4	29.4	3.4	9.1	21.6	1	14	1	1			1
925	M	1951	57	33	1	1	44	118	1	190	110	160	90	90	1	23.7		0	27.3	93		1	27.2	1.9	0.3	0	25	1	10	1	1	1		0
926	M	1969	38	46	1	3	46	123	1	170	110	110	80	101	1	16.6	22.7			89	51	118.7	120.8	100	14.3	3.2	3.3	1	18	1	1	0		1
927	M	1955	53	34	1	1	46	113	1	170	110	140	100	58	1	20.1		102.1	89.5	91		78.3	93	49.4	8.6	13.7	21.3	1	13	1	1	0		1
928	M	1956	52	34	1	1	45	122	1	160	100	130	75	60	1	20.6		40.5	48.3	95		27.3	46.6	26.2	2.5	3.9	14	0	10	0	0	0		1
929	M	1973	34	29	0	0	44	111	0	130	80	120	70	75	1	19.9		29.5	19	97		1.9	19.4	5.2	0.1	2.7	11.3	0	4	1	0	0		0
931	M	1960	48	35	1	2	50	120	1	160	100	150	90	69	1	17.7		67.5	27.5	94		19.1	34.4	13.8	0.4	0.8	19.3	0	2	1	1	0		1
932	M	1965	43	39	1	2	49	129	1	200	120	180	120	87	1	17	12.6			96	88	12.8	38.8	16.9	2.5	1.3	18.1	1	20	0	1	0		1
933	F	1934	73	29	0	0	40	112	1	200	100	150	90	68	1	22.3		34.7	28.2	89		24.6	31.5	13.1	0.4	1.7	16.2	0	2	1	1			1
934	M	2002	5	32	1	1	33	84	0					107	1	16.2	16.3			98	84	5.4	19.7	2.4	1.1	3.5	12.6	0		1	0	0		0
935	M	1959	49	36	1	2								61		22.5		94.2	55.9	94		28.4	61.6	34	7	11.4	9.3							1
936	F	1957	50	39	1	2	38	114	1	130	90	120	90	73	1	22.1		35	13.8	93		10.9	22.3	1.5	0.3	2.1	18.4	1	9	1	1			0
937	M	1956	52	30	0	0	42	112	1	170	100	160	100	59	1	20.5		61	11.9	94		10	37.5	11.7	1.7	3	21	0	3	0	1	0		1
938	M	1953	54	33	1	1	43	106	1	190	100	140	90	72	1	18.5	1.2			96	89	3.4	17.2	0.7	0.7	0.5	15.3	1	7	1	1	0		0
939	F	1987	21	30	0	0	39	129	1	150	80	130	70	71	1	18.4		17.3	5.4	96		3.2	7.9	1.2	0.4	0.3	6	0	2	1	0	0		0
941	F	1950	58	34	1	1	40	111	1	160	95	120	70	63	1	18.3		23.7	7.8	92		10.1	17.2	4.6	0.5	1.5	10.6	1	3	1	1	0		0
942	M	1943	65	33	1	1	45	115	1	200	110	160	90	56	1	24.5		69.1	30.5	96		15.3	36.7	21.5	2.6	3.2	9.4	1	15	1	1	0		1
944	M	1968	40	32	1	1	42	108	1	130	100	120	80	58	1	21.3		64.3	51.3	92		37.6	58.1	46.2	1.8	5.1	5	1	10	0	0	0		1
945	M	1948	60	30	0	0	44	105	0			120	80	76	1	21.6	10.8			96	58	5.2	33.1	11.3	0.5	2	19.3	0	8	1	1	0		1
947	M	1965	43	42	1	3	47	127	0	150	90	150	90	65	1	16.3		51.5	72.2	82		53.9	57	29.8	1.1	0.5	25.6	1	15	1	1	1		1
948	M	1947	61	31	1	1	45	126	1	220	100	150	90	54	1	18.6		101.7	89	94		67.1	90.6	61.3	7	7.3	15	1	6	0	0	0		1
950	M	1972	36	46	1	3	47	147	1	200	125	135	90		1	19.5		102.3	111.5				109.1	79.4	5.4	5.3	19	1	19	1	1	0		1
951	M	1938	70	36	1	2	48	138	1	200	120	130	80	71	1	18.7		57.4	56	94		49.2	56.7	23.2	1.8	4.6	27.1	0	5	1	1	0		1
953	F	1945	63	39	1	2	37	114	1	150	90	130	80	59	1	19.8		33.1	22.5	95		16.6	30.4	13.5	1.4	2	13.5	1	7	0	1	0		1
954	M	1940	68	47	1	3		128	1	140	90	130	80	53	1	20.3		84.9	24.7	94		15.8	39	22.3	1.8	2.3	12.6	1	8	0	1	0		1
955	F	1967	41	35	1	2	38	119	0					60	1	16.4		29.4	7.5	95		12.4	16.9	4.6	0.7	0.7	10.9	1	8	1	1			0
956	F	1947	61	27	0	0	36	98	1	220	130	160	90	61	1	20.8		36	19.8	96		4.2	27.6	9.8	1.4	0.6	15.8	1	7	1	1	0		0
957	F	1944	64	47	1	3	47	135	1	170	100	140	80	71	1	19.7		91	100	88		83.3	96.1	72.8	9.4	8.6	5.3	1	12	1	1			1
958	F	1988	20	47	1	3	39	121	0			120	70	91	0	15.5	5.8			96	79	27.2	54.8	6	0.1	0.5	48.1	0	3	1	1			1
959	M	1962	45	34	1	1	48	138	0			140	85	75	1	17.2		106.8	72.8	91		76.8	85.6	32.4	11.4	29.7	12	1	4	0				1
960	M	1960	48	40	1	2	45	123	0					78	1	23.6		98.4	58	94		45.6	68.9	51.4	4.7	2.6	10.2	0	10	1	1	0		1
961	F	1971	37	22	0	0	34	100	0			110	70	75	1	12.8		6.4	8.4	94		3.5	6.5	0.5	0.1	1.6	4.2	0	0	0	0	0		0
962	F	1967	41	27	0	0	35	84	0	110	60	90	60	80	0	14.6	8.2			97	94	0.1	3.6	1.3	0.1	0.4	1.8	1	15	1	1	0		0
963	F	1947	61	35	1	2	43	121	1	200	120	150	100	61	1	18.7		29	12.5	96		3	25.3	9.9	1.5	3.2	10.8	1	9	1	1	0		0
964	M	1952	56	35	1	2	45	105	1	160	100	140	90	64	1	18.2		36.9	10.9	93		0	15.1	6.9	0.4	1.2	6.6	0	10	1	1			0
965	M	1949	58	36	1	2	50	135	1	150	110	140	95	60	1	22.9		102.1	88.7	91		68.3	91.9	60.2	15.7	8.7	7.2	1	10	1	1			1
966	M	1961	46	32	1	1	44	117	0					70	0	26.9	9.6			95	76	3	17.7	2.9	0.4	1	13.3	0	2	0	0	1		0
967	M	1942	66	44	1	3	50	140	1	240	160	180	100	118	1	18.2	13.7			90	64	44.5	34.8	7.9	3.5	13	10.4	1	16	1	1	0		1
968	M	1953	55	38	1	2	56	129	1	200	120	140	90	46	1	35.6		77.2	67.6	78		47.3	71.6	51.6	10.1	8.6	1.3	1	11	0	1	0		1
970	F	1964	44	20	0	0	34	76	0	130	70	120	70		1	21.2	33			97	89	0.3	23.5	4.3	0.2	0.5	18.6	0	3	0	0	0		0
971	M	1947	61	39	1	2	51	138	1	190	110	140	70	79	1	22.8		96.2	80.3	91		70.1	86.2	63.5	6.8	7.3	8.6	1	14	1	1	1		1
972	M	1959	48	35	1	2	45	128	1	140	100	130	90	76	1	19.4		51.9	58.5	93		43.4	54.8	26.2	2.2	1.2	25.1	1	11	0	1	0		1
973	M	1958	50	34	1	1	45	113	1	170	90	140	90	72	1	28.6		72.3	65.8	88		61.2	69	14	29.2	16.3	9.6	1	15	1	0	1		1
974	M	1939	69	31	1	1	43	123	1	210	120	140	70	56	1	23.5		62.3	72.6	94		63.4	70.3	41.5	18.3	7.1	3.4	0	8	0	1	1		1
976	M	1956	52	39	1	2	47	130	1	180	120	150	80	60	1	17.8	23.3			94	85	20.1	42.8	15.3	3.3	2	22.2	0	8	0	1	0		1
977	M	1952	56	24	0	0	40	91	1	160	110	130	80	69	1	24		74.1	43.5	93		37.4	58.1	43.3	4.3	3.6	6.9	1	12	1	1	0		1
979	M	1957	51	38	1	2	43	127	0	135	85	130	80	79	1	19		77.1	24.2	94		24.6	43.9	21.4	0.5	0.9	21	1	8	1	1	0		1
981	F	1952	56	56	1	3	43	140	1	160	100	110	60	81	1	15.8		82.9	125.5	84		19.3	98.5	61.9	4.4	1.3	30.9	1	22	0	1	0		1
982	M	1957	52	32	1	1	44	119	1	240	180	150	80	72	1	22.3	11			93	57	95.1	91.4	84.5	0.6	0.7	5.6	1	15	1	1	0		1
983	M	1936	72	26	0	0	42	98	1	160	100	130	70	55	1	30.4		63.1	26.7	95		20.4	46.7	9	18.3	11.8	7.7	1	14	0	0	0		1
984	F	1963	45	38	1	2	44	134	1	260	145	130	80	76	1	22.3		53	44.5	94		35.7	50.5	16.3	2.9	1.2	30.1	1	12	1	1	1		1
985	F	1948	60	38	1	2	42	123	1	150	110	130	80	50		23.9	23.1			96	66	33.8	87	60.8	1.1	0.3	24.8	1	15	1	1	0		1
985	M	1952	56	40	1	2	48	130	1	190	90	140	90	67	1	18.2		101	99.3	94		57.6	100.1	71.7	10.7	7.8	10	1	18	1	0	0		1
986	M	1963	44	67	1	3	51	180	1	190	130	130	70	58		15.1		76.9	136.6	88		69	126.6	61.8	12.1	11.2	41.5	1	21	1	1	1		1
989	F	1969	39	31	1	1	41	113	0	120	70				1	19.5	9.3			96	92	1.1	7	0.7	0	0.5	5.9	0	2	0	0	0		0
990	M	1961	47	35	1	2	50	130	1	180	100	145	90	101	1	31.5	17.4			90	43	66.1	74.7	68.2	1.5	1.2	3.8	1	20	1	1	0		1
991	M	1945	63	30	0	0	47	117	1	200	110	160	90	67	1	19.5		5	35.6	93		9.7	32.2	13.1	0.7	1.1	17.3	1	12	1	1	1		1
992	F	1985	23	20	0	0	33	70	0					59	1	19.7		23.9	5.1	96		4	11.3	2.3	0.6	0	8.5	0		0	0	0		0
994	M	1960	47	31	1	1	45	128	1	145	105	140	90	103	1	22.9	25.8			90	62	93.1	97.5	63.1	3.7	30.1	0.6	1	15	1	1			1
995	M	1959	49	32	1	1	46	106	1	150	105	135	90	79	1	23.6		59.8	52.5	96		10.9	57.8	32.3	4	1.5	20.1	1	12	0	1	0		1
996	F	1970	38	27	0	0	35	101	0					77	0		20.7			97		0.2						0	5	1	1	0		0
997	M	1979	29	26	0	0	43	110	1	140	80	125	80	65		19.5		52.7	30.8	94		9	41.6	20.9	2.1	2.1	16.6	0	5	1	0	0		1
999	M	1974	34	28	0	0	40	102	0					77	1	23.1		30.7	24.4	96		8.9	27.3	10.8	1.8	1.8	12.9	1	7	1	1	0		0
1000	M	1986	22	23	0	0	37	96	0					60	1	17.2		13.2	14	97		3	13.3	3.3	1.6	0.6	7.8	1	12	1	1	0		0
1001	M	1960	48	34	1	1	45	121	1	150	100	140	95	68	1	20.5		119.4	43.3	96		0	47.7	7.6	1.6	0.5	38.1	1	11	1	0	0		1
1002	M	1949	59	39	1	2	43	120	1	220	110	180	110	70	1	17.4		39.9	60.2	94		26.9	58.2	29.8	2.1	5	21.3	1	16	1	1	0		1
1003	F	1942	66	29	0	0	39	110	1	180	100	140	90	66		24	10.7			94	86	48.4	83.2	67.8	5.4	4	5.9	0	6	0	1	0		1
1004	M	1976	31	37	1	2	52	128	1	190	110	150	100	93	1	20	41.7			97	75	11.8	35.6	7.2	0.4	0.8	27.1	0	10	1	1			1
1005	F	1950	57	32	1	1	38	110	0	130	70	120	75	71	1	20	5.3			95	90	6	13.8	1.8	1.2	1.1	9.7	0	3	1	1	0		0
1006	F	1939	69	31	1	1	38	103	1	200	120	140	80	99	1	21.2	0.4			95	84	6.6	25.9	8.1	0	0.7	17.1	0	8	1	1	0		0
1007	M	1944	64	32	1	1	50	110	1	130	85	120	80	65	0	23.5	44.7			88	65	51.1	62.4	41.2	0.3	1.3	19.6	0		0	1	1		1
1008	F	1970	38	38	1	2	41	114	1	170	115	150	90	67	1	17.6	16.4			96	92	3.2	25.7	7	0.3	0	18.5	1	8	1	1	0		0
1009	F	1974	34	21	0	0	32	89	0			100	70	81	0	18.9	13.3			98	95	0.5	2.5	0.2	0.2	1.7	0.5	0	10	0	1	0		0
1010	F	1950	58	27	0	0	35	99	1	190	100	125	70	64	1	23.2	14.9			96	88	10.8	17.5	8.4	0.6	2.9	5.6	0		1	1	0		0
1011	M	1979	29	32	1	1	38	113	1	190	100	150	85	85	0	17.2	14.8			97	90	1.3	10.6	2.3	0.5	0.5	3.2	0	2	1	0	0		0
1013	M	1975	33	41	1	3	49	124	1	145	100	140	95	76	1	20.1		72.4	58.7	94		48.1	62.1	28.6	7.4	6.1	20.1	1	10	1	1	0		1
1023	F	1962	46	25	0	0	37	86	0	130	70	120	70	71	1	17.1		17.4	1	96		1.5	11.2	5	0.7	0.5	4.9	1	9	1	0	0		0
1024	F	1936	72	31	1	1	35	96	1	150	80	120	70	67	0	18.8		20.5	6.6	96		1.3	17.2	5.9	1.7	1.1	8.5	0	6	1	1	0		0
1025	F	1970	38	25	0	0	41	118	0			120	70	74	1	19.7		75.2	38.3	95		23	41.7	15.4	5.8	11.1	9.4	0	3	1	0	0		1
1027	M	1982	26	34	1	1	44	115	0			130	70	66	1	14.9		31.4	15.5	95		11.7	21.8	3.9	1	2.9	14.1	1	7	1	1	0		0
1029	M	1972	36	33	1	1	47	118	0			130	80	66	1	18.5		91	22.2	93		41.2	40.7	23.5	5.6	2.6	8.9	0	3	0	0	0		1
1030	M	1968	40	30	0	0	45	108	1	140	90	140	90	68	1	22.7		53.9	12.6	95		7.2	18.4	5.9	0.7	0.2	11.6	0	3	0	1	0		0
1031	M	1979	29	27	0	0	42	100	0	120	70	100	70	67	1	20.9		38.9	11.7	95		3.6	35.8	10.2	1.5	0.4	23.8	1	15	0	0	0		1
1033	F	1950	58	29	0	0	38	95	1	240	130	150	100	68	1	18		47.8	11.5	95		4.9	19.9	8.2	1.5	0.9	9.3	0	14	0	1	0		0
1034	F	1965	43	26	0	0	40	93	1	160	95	140	85	63	1	21.3		0	20.9	92		18.3	20.9	3.6	0.8	1.1	15.4	0	8	0	0	0		0
1035	M	1960	48	46	1	3	56	148	1	150	110	140	100	63	1	22.2		113.6	100.6	84		96.2	107.8	93.2	6	5.7	2.9	1	20	1	1			1
1036	M	1963	45	34	1	1	50	132	1	260	125	160	105	90	1	17.8	48.1			91	51	68	96.8	64.1	3.2	1.5	27.9	0	3	0	1	0		1
1037	M	1954	54	33	1	1	51	116	1	240	110	180	85	67	1	24.3	25.1			97	90	33.3	75.5	44.3	9.4	12.9	9	1	13	0	1	0		1
1038	M	1938	70	29	0	0	42	104	1	170	120	110	80	66	1	24.7		47.6	46.2	94		23.3	46.7	25.2	3.8	3.1	14.6	1	8	1	1	1		1
1039	M	1952	56	28	0	0	43	102	0	130	85	130	90	77	1	16.7		10.3	4.3	93		9.4	7.8	1.1	0.2	1.1	5.4	0	5	0	0	0		0
1040	M	1950	59	40	1	2	53	148	1	170	110	160	100	68	1	21.4		53.7	85.7	93		10.9	54	30.9	2.1	0	21	0	12	0	1			1
1041	M	1978	30	28	0	0	40	106	1	160	110	120	90	74	1	21		83.1	45.5	95		12.4	55.5	43.4	3.3	1.5	7.4	1	11	0	1	0		1
1042	M	1952	56						0					74		35.7	31.5			96	83	5.6	33.5	24.3	0.8	0.5	7.8							1
1043	M	1962	46	35	1	2	49	122	1	140	80	140	80	69	1	21.7		91.5	90.8	93		71.5	91	69.8	10.4	4.2	6.6	1	14	1	0	0		1
1044	M	1975	33	20	0	0	36	75	0			120	70	60	0	21.1		19.6	4.4	97		1.7	10.2	4	1	0.2	5	1	5	0	1	0		0
1045	F	1960	48	25	0	0	34	86	1	220	170	120	75	86	1	33.5	37.2			95	83	20.5	57.4	40.8	4.2	4.9	7.4	1	4	1	1	0		1
1046	M	1959	49	27	0	0	45	100	1	140	80	125	80	53	1	46.6		47.2	54.2	92		49.8	53.1	33.1	12.7	5.4	1.8	1	16	1	1	0		1
1047	M	1958	50	50	1	3	51	137	1	200	110	140	90	63	1	24.1		91.1	36.1	93		20.2	40.1	21.5	2.4	1	15.2	1		0	1	1		1
1048	M	1927	82	39	1	2	48	130	1	170	110	120	80	64	1	22.4		36.6	63.3	92		38.4	52.6	21.3	3.3	6.4	21.5	1	10	1	1	1		1
1049	M	1959	49	30	0	0	46	114	1	220	140	150	90	66	1	22.7	27			99	96	0.3	24.6	11.7	1.4	3.3	8.1	0	2	1	1	0		0
1051	M	1968	40	29	0	0	42	112	1	160	110	140	80	74	1	20.2	16.6			97	91	2.2	42.3	15.3	1.4	1.7	23.9	0	5	0	0	0		1
1052	M	1971	37	40	1	2	53	135	0	130	70	130	70	70	1	17.3		36.1	24.2	94		18.9	27.3	13.4	1	1.8	11.2	0	5	0	1	0		0
1053	M	1958	50	27	0	0	47	96	0			130	80	67	0	18.7		17.5	9.5	93		7.6	13.9	3.3	1.9	1.7	7	0	3	0	0	1		0
1054	M	1984	24	25	0	0	39	89	0			120	70	63	1	21.2		49.3	7.1	97		4.1	23.4	11.8	0.5	7.1	4	0	1	0	0	0		0
1055	M	1956	52	35	1	2	46	124	1	210	110	150	89	85	1	23.6	31.3			93	65	74.8	89.8	62.6	19.3	4.7	3.2	1	20	1	1			1
1056	F	1947	61	27	0	0	41	101	1	210	110	140	80	70	1	18.8		3	5.9	94		8	5.1	1.9	0.5	1.9	0.7	1	13	0	1	0		0
1057	F	1938	70	39	1	2	43	121	1	210	120	150	90	64	1	18.6		59	58.3	86		66.4	58.7	36.4	5.4	2	14.9	1	14	1	1	1		1
1058	M	1958	50	41	1	3	51	122	1	150	90	140	90	91	1	17.6		51.1	34.3	94		13.3	43.8	26.8	2.7	0.6	13.7	1	12	1	1	0		1
1059	F	1957	51	31	1	1	39	119	1	180	100	140	80	71	1	17.4		34.1	18.8	95		5.3	25.5	11	2.6	2.7	9.3	1	5	1	1	0		0
1061	M	1954	54	30	0	0	45	105	0	120	80	120	80	73	1	21.4		87.8	63.3	93		35.3	67.9	18.6	6	10.9	32.3	1	15	1	1	0		1
1062	M	1960	48	32	1	1	43	105	1	150	100	130	80	72	1	20.6		82.7	50.3	91		35.5	61.2	20.2	5.2	10.5	25.3	1	17	1	1	0		1
1063	M	1945	63	39	1	2	58	143	0			150	70	75	1	19.4		77.1	42.5	87		26.6	47.7	34.6	2.5	1.2	9.3	1	18	1	1	1		1
1064	F	1947	61	31	1	1	38	105	1	230	140	160	90	67	0	18.1				94		17.8	35.2	22	1	1.7	10.6			1	1	0		1
1065	M	1976	33	35	1	2	45	118	0			130	80	83	1	20.4		98.6	92.8	94		46.1	94.5	68.6	8.5	2.4	15	1	12	1	0	0		1
1066	F	1962	47	44	1	3	40	125	1			120	80	67	1	15.7		3.6	10.1	95		1.7	7.6	2.9	0.3	0.7	3.6	1	6	1	1	0		0
1067	M	1953	55	21	0	0	39	82	0	120	60	110	60	78	1	19.2	12.4			96	92	0.2	9.8	3.7	0.7	1.7	3.6	0	2	0	1	0		0
1068	M	1951	57	31	1	1	42	112	1	200	100	140	80	55	1	27.8		81.3	58.4	89		55.7	67.7	41.9	15.3	2.4	8	1	13	0	1	0		1
1069	F	1962	47	35	1	2	44	110	1	140	95	125	90	76	1	18.6		0	4.1	93		11.8	4.1	0.7	0.6	0.6	2.2	1	10	1	1	0		0
1070	F	1962	46	26	0	0	36	95	1	160	115	120	85	68	1	20.1		24	14.4	94		5.3	18.2	5.6	0.4	0.6	11.6	0	6	1	1	0		0
1071	F	1947	61	32	1	1	40	105	0			140	90	60	0	20							19.7	11.2	0.5	7.3	0.8	0	4	0	1	1		0
1072	M	1964	44	40	1	2	44	125	0			120	75	73	1	29.8	51.8			90	62	92.5	82.4	30.2	21.9	5.3	24.9	1	16	1	1	0		1
1073	M	1978	30	32	1	1	45	119	0	130	70	120	70	72	1	19.3	12			96	95	1	12.7	0.4	0.2	0.1	11.9	0	6	0	1	0		0
1074	M	1952	56	30	0	0	43	116	0	120	70	120	70		1	23.3							34	15	1	2	15	1	11	1	1	0		1
1075	M	1968	40	33	1	1			1	150	100	130	80	87	1	18.3		32.5	9.5	91		18.7	22.7	9.6	0.3	0	12.8	0	3	1	0	0		0
1076	M	1972	36	30	0	0	46	105	0			130	80	70	1	24		40	21.6	95		17.3	36.5	13.7	2.3	2.7	17.8	0	7	0	1	0		1
1077	M	1943	65	29	0	0	43	107	1	200	110	180	90	69	1	25.6		83	39.4	95		28	48.5	34.1	4.1	1.1	9.1	1		1	1	0		1
1078	F	1949	59	31	1	1	37	95	1	160	80	120	70	50	1	23.1		0	6.5	96		4.4	6.5	1.1	0.3	0.4	4.8	0	0	1	1	0		0
1078	M	1939	69	30	0	0	45	117	1	160	100	130	95	59	1	30.2		58.6	36.7	91		39.4	38	10.5	0	0.5	27	0	8	0	1	1		1
1080	M	1953	55	36	1	2	41	123	1	170	90	157	80	57	1	19.5		47.9	59.7	94		21.8	57.3	31.4	2.9	2.4	20.6	1	8	1	1	0		1
1082	F	1961	47	36	1	2	39	114	1	180	100	130	80	57		16.7				96		0.8	12.2	3.8	0.7	1.2	6.6	1	11	1	1	0		0
1083	F	1947	61	30	0	0	40	121	1	170	100	140	100	61	1	21.8		0	63.7	95		11.5	62.7	44.6	1	0.7	16.4	1	16	1	1	0		1
1084	M	1971	37	25	0	0		91	0	130	90	120	90	69	0	19.6		12.4	3.2	97		0.7	7.1	0.6	0.4	1.7	4.4	0		0	0	0		0
1085	M	1953	55	29	0	0	43	112	1	200	140	130	70	74	1	18		63.1	42.9	94		28.5	48.6	22.4	6.9	16.7	2.6	0	4	0	1	1		1
1088	F	1951	57	38	1	2	40	120	1	150	100	140	90	68	1	15.2	7.4			93	87	4.6	7.8	1.6	0.5	0.8	5	0	6	0	0	1		0
1089	M	1941	67	26	0	0	42	108	0			130	75	56	1	24		100	49.7	95		10.3	49.8	17.8	2.8	3.9	25.3	1	12	1	1	0		1
1090	F	1942	66	31	1	1	43	105	1	190	110	140	70	45	1	20.1		29.7	30.9	96		6.5	30.4	18.2	1.6	1.2	9.3	0	10	1	1	1		1
1091	F	1950	58	39	1	2	44	137	1	200	125	130	80	64	1	21.1		17.8	10.2	95		5.6	14.3	3.9	0.4	1.3	8.7	1	16	1	1	0		0
1092	M	1947	61	39	1	2	48	126	1	150	100	146	80	78	1	15.2		92.6	84	82		70.4	86.3	57.4	8	4.5	16.4	1	9	1	1	1		1
1093	M	1968	40	26	0	0	40	96	0			150	95	66	1	20		58.5	48.1	96		4.6	50.6	23.5	1	2.3	23.7	1	7	1	1	0		1
1094	F	1954	55	35	1	2	37	123	1	180	100	150	95	82	1	15.1	20.6			95	84	29	58.7	24.9	3.5	5.4	24.9	1	15	1	1	0		1
1095	F	1967	41	38	1	2	42	119	1	230	145	160	105	66	1	26.3		52.2	12.7	96		4.1	17.2	4.1	0	0.1	13	1	9	1	1	0		0
1096	M	1948	61	29	0	0	42	109	0			150	80	65	1	20.4		64.2	42.7	95		21.2	53.6	7.8	0.8	2	43.1	1	9	1	1	0		1
1097	M	1948	60	32	1	1	49	130	1	240	120	110	80	68	1	27.9		42.9	31	95		32.2	37.4	13.3	0.3	0.3	23.5	1	8	1	1	0		1
1098	F	1959	50	41	1	3	39	124	1			110	70	80	1	20.4		18.3	18.8	84		5.1	18.6	0.2	0	0.2	18.2	1	11	0	0	0		0
1100	F	1951	58	48	1	3			1	200	110	140	95	90	1	17	3.5			94	76	61.9	89.5	59.4	1.6	0.9	27.6	1	12	1	1	0		1
1101	M	1956	52	32	1	1	41	126	1	180	100	130	80	66	1	24.4		31.4	8.7	90		16	17.8	9.2	0.5	0.9	7.1	0	3	1	1	0		0
1103	M	1944	65	38	1	2	52	133	1	200	110	150	100	62	1	25.4		76.3	78.5	91		65.8	77.9	26.5	25.4	22.3	3.8	1	5	0	1	1		1
1104	M	1962	46	34	1	1	49	126	1	220	110	140	70	62	1	30.6		83.3	44.2	90		49	71	55.9	13	2.1	0	1	14	0	1	0		1
1105	M	1959	49	27	0	0	41	98	0			100	60	72	1	20.8		46.2	25.1	95		7.3	31.8	27.1	0.5	0.2	3.9	1	7	1	1	0		1
1106	M	1956	52	33	1	1	44	118	0			120	70	89	1	28.2	13.1			93	71	64.1	69.6	56.5	5.2	1.9	6	1	12	1	1	0		1
1107	M	1959	49	37	1	2	47	136	1	220	120	115	110	84	1	18.8		53.9	24.8	95		8.8	32	3.8	1	1	26.2	1	12	1	1	0		1
1108	F	1953	56	34	1	1	36	110	1	220	115	130	75	76	1	15	33.6			96	86	2.6	6.4	2.5	0.9	0.2	2.8	1	5	1	1	0		0
1109	M	1945	64	22	0	0	38	94	0			120	80	66	0	15.9		90.5	25	81		81.3	55.5	17.7	5.2	6.4	26.2	1	9	1	1	1		1
1110	M	1930	78						0					57		16.9		0	2.8	90		9.7	2.8	1.7	0.1	0.6	0.4							0
1111	M	1961	48	29	0	0			1	140	90	130	80	59	1	19.3		85.7	14.1	94		11.1	17.7	8.1	0.4	0.1	9.1	1	12	0	0	0		0
1112	F	1960	48	30	0	0	41	101	0			130	80	56	1	21.2		66.7	43.5	96		4.4	46.4	20.7	4.3	7.1	14.2	0	6	1	1	1		1
1113	M	1968	41	41	1	3	47	131	1	170	110	130	80	64	1	25.1		42	15.2	95		21.3	34.2	11.8	0.6	0.6	21.2	0	5	0	1	0		1
1114	M	1965	43	49	1	3	44	137	1	180	120	180	120		1	17.7		84.7	96				91.5	51.1	18.8	5.4	16.2	1	8	0	0	1		1
1115	F	1950	58						0					39		16.7	25.5			96	80	9.5	39.7	10	0.3	0.1	29.2							1
1116	M	1960	48	36	1	2	43	130	1					93	1	12.9				97	84	4.8	11.7	3.4	0.5	0.7	7.1	0	8	1	1	0		0
1117	F	1970	38	41	1	3	47	138	1	170	110	140	80		1	14.9	8.8			94	86	30.9	61.2	1.6	0.6	1.5	57.4	0	7	1	1	0		1
1119	M	1939	69	20	0	0	42	101	1	200	100	145	85	88	1	19.1	4.7			93	84	13.4	41	5.6	2.5	4.7	28.2	1	7	1	1	0		1
1120	F	1952	56	43	1	3	48	140	1	160	100	140	90	89	1	16.9				90	60	10.9	50.9	10.8	0.4	2	37.6	0	8	0	1	0		1
1121	M	1937	71	36	1	2	41	106	1	210	120			81	0	17.6		59.1	52	93		16.5	57.7	29.4	3.1	4.2	20.9		4	0	1	0		1
1122	M	1970	38	30	0	0	41	108	1	170	110	130	90	68	1	14		87.3	19.5	89		20.1	30.3	16.8	2.7	4.4	6.4	0	8	0	1			1
1124	M	1931	78	25	0	0	41	96	0	140	80	130	80	63	1	19		32.5	45.8	95		6.1	36.3	22.9	2.8	1.6	8.9	0	6	0	1	1		1
1125	M	1931	77	26	0	0	40	104	1	150	90	130	60	67		21.2		26.1	8.9	91		4.1	9	2.6	0.1	0.1	6.2	1	2	1	1	1		0
1126	M	1951	57	42	1	3	49	133	1	180	140	160	90	47	1	18.1	0.9			92	76	6.9	28.9	8.9	0.9	0.7	18.3	1	12	1	1	1		0
1127	M	1947	62	37	1	2	49	125	1	160	90	140	70	61	1	17		103.9	93.5	84		94.8	94.5	45.4	16.7	25.1	7.3	1	7	0	1	1		1
1128	M	1972	36	29	0	0	45	119	0	130	80	120	80	81	1	30.5	19.5			87	44	80.1	68.4	62.6	0.4	0	5.5	1	17	0	0	0		1
1130	F	1952	57	38	1	2	41	115	1	200	120	110	80	84	1	22.7		33.8	47.9	91		36.9	43.1	38.5	1.5	2.1	1	1	6	0	1	0		1
1131	F	1969	39	26	0	0	37	102	1	200	110	140	90	88	1	17.9		27.3	30.1	93		7.8	28.4	19.3	1.3	3.2	4.5	1	11	1	0			0
1132	M	1958	50				47	117	0			120	80	72		15.4	80.1			94	85	26.8	38.2	6.9	2.2	24.5	4.6	0		0	1	0		1
1133	M	1949	60	45	1	3	56	140	1	170	120	120	80	71	1	21.4		83.2	50.5	89		80	53.6	34.2	5.7	3.7	10.1	1	15	0	1	1		1
1134	M	1931	77	37	1	2	57	130	1	200	100	160	80	56	1	19.2		37.8	33.7	91		24.8	34.6	28.8	0.8	3.4	1.6	1	16	1	1	1		1
1136	M	1977	31											86		18.3	33.7			95	90	17.2	30.6	8	4	6.9	11.7							1
1137	M	1953	55	32	1	1	47	125	1	140	80	115	60	70		21.3		75.4	19.9	94		22.2	35.8	19.5	3.7	0.7	11.9	1	13	1	1	0		1
1138	M	1959	50	32	1	1	46	130	0			120	70		1	37.2	5			93	66	63.3	66.2	53.4	7.8	1.4	3.5	1	16	1	1	0		1
1139	M	1961	47	36	1	2	45	123	1	160	110	140	80	91	1	21.3	20.1			96	90	10	25.9	5.4	0.9	0.1	19.4	0	12	1	1	0		0
1140	F	1956	52	26	0	0	37	85	1	200	110	140	90	65	1	20.2		85.7	33.6	96		14.3	38.2	27.6	4.9	3.4	2.4	1	14	1	1	0		1
1141	M	1956	52	34	1	1	46	127	1	170	120	190	85	76	1	25.1	21.4			94	83	38.5	68.6	42.9	1.4	0.8	23.5	1	12	1	1	0		1
1142	M	1949	59	31	1	1	44	109	1	180	100	135	80	72	1	19.8		84.5	18.2	93		26.2	30.3	21	0.7	1.1	7.4			0	1			1
1143	M	1940	69	33	1	1	52	118	1	180	120	120	70	51	1	17.2		82.2	53.3	96		9.2	61.9	23.9	2.7	10.6	24.7	1	12	1	1	1		1
1144	M	1948	60	28	0	0	41	106	1	170	100	120	80	61	1	19.1	3.7			97	92	1.5	23.3	6.5	0.1	0.5	16.2	1	9	0	0	1		0
1145	M	1943	65	31	1	1	47	123	1	180	90	140	70		1	24		70.4	19.7				22.6	6.9	0	0.4	15.2	1	6	1	1	0		0
1146	F	1949	59	23	0	0	36	90	1	180	90	140	70	53	1	23.9		11.4	4.3	94		3.3	7.8	5.7	0.1	0.3	1.7	0		1	1	0		0
1147	M	1952	57	38	1	2	48	134	1	180	110	165	90	81	1	15.4	41.8			92	81	21.9	10.4	2.9	1.3	2.4	3.8	1	11	1	1	0		0
1149	F	1973	36	42	1	3	45	118	1	175	130	120	80	85	1	15.6		33.5	41.1	95		12.2	40.2	24.4	2.9	3.3	9.5	1	14	0	1	0		1
1150	F	2004	5	25	0	0	36	84	0					55	1	16.6	30.7			96	61	6.5	18.8	7.9	0.9	1.8	8.2	0		1	0	0		0
1151	F	1962	47	29	0	0	35	95	0			110	80	80	1	20.5		20.3	10.5	96		14.6	17	11.2	0.2	0	5.7	1	18	1	1	0		0
1152	M	1964	45	25	0	0	38	110	1	130	110	120	100	55	1	23.8		47.2	45.2	96		9.4	45.9	34.7	4.6	4.8	1.8	1	10	1	1	0		1
1153	F	1951	57	46	1	3	35	125	1	220	120	140	70	68	1	21.7		77.5	79.2	93		55.9	78.8	53.8	0.8	3.6	20.5	1	6	1	1	0		1
1154	M	1932	76	28	0	0	47	110	1	180	120	120	70	74	1	18.4	24.8			94	92	2.1	18.5	4.4	1.5	3.8	8.8	1	12	0	1	0		0
1155	F	1939	70	28	0	0	38	97	1	280	140	180	80	55	1	20.9		71.7	49.7	90		11.8	52.8	46.2	1.7	2.4	2.5	1		1	1	0		1
1156	M	1970	38	30	0	0	39	88	1	160	120	120	80	76	0	20.2	26.4			95	85	8.5	22.3	4	1.7	1.8	14.9	1	5	1	1	0		0
1157	M	1969	39	35	1	2	47	117	1	150	110	125	80	61	1	18		123	100	85		89.4	104.7	73.9	11.7	5	14.1	1	22	1	1	0		1
1159	F	1960	48	51	1	3	54	160	1	250	140	160	100	92	1	18.4	13.9			68	20	108.9	101.6	77.2	4.2	1	19.2	1	16	1	1	0		1
1160	F	1954	54	48	1	3	47	137	1	250	130	220	110	62	1	24.5		26	19.6	88		6.9	24.1	0.7	0.5	0.5	22.3	0	12	1	1	0		0
1162	M	1941	67											96		21.3	13.6			93	85	10.6	37	26.3	1.1	2.7	6.9							1
1164	M	1946	63	38	1	2	51	140	1	210	180			42	1	17.6		45.2	79.5	86		66.7	57.4	41.7	1.5	3.3	11	1	15	1	1	1		1
1165	F	1951	57	33	1	1	39	111	1	300	135	150	80	64	1	20.1	31.3			93	82	20.1	37.7	19.1	0.8	0.8	17.1	1	10	1	1	0		1
1166	M	1944	65	35	1	2	45	111	1	190	110	135	80		1	24.2		27	13.6				17.8	12.3	0.1	0.1	5.2	1	16	1	1	0		0
1167	M	1963	46											83		19.6		46.3	24.2	94		0	40.4	33.7	3.3	0.8	2.6							1
1168	M	1947	61	32	1	1	46	117	1	240	130	120	80	68	1	17.7	7			94	74	51.8	87.9	52.2	4.8	2.6	28.3	0	14	1	1	1		1
1169	M	1958	50	30	0	0	43	112	1	160	100	135	90	64	1	22.8		58.5	71.7	94		23	61.1	54.8	1.9	3.2	1.1	1	7	1	1	0		1
1170	M	1949	60	32	1	1	45	126	0			140	95	75	1	17.6		50.1	45.5	91		39.7	48.3	39	2	5.7	1.6	0	10	0	0	0		1
1171	F	1944	64	25	0	0			0			120	70	71	1	19.2		54.3	62.6	96		7.9	57.2	39.9	2.2	1.5	13.6	0	8	1	1	0		1
1173	M	1961	47	28	0	0	43	104	1	140	90	120	75	72	1	18		85.7	38.6	95		6.9	39.1	19.7	2.4	6.4	10.6	1	11	1	0	1		1
1174	F	1966	42	41	1	3	43	118	1	170	100	140	90	60	1	21.6		59.7	42.5	94		21.7	44	31.9	3.2	3.5	5.5	1	14	1	1	0		1
1175	F	1952	56	32	1	1	37	100	1	180	100	120	85	84	1	23.5	33.3			95	59	25.8	91.8	66.8	1.3	2.7	21.1	0	10	0	1	0		1
1176	F	1970	39	34	1	1	43	126	0			145	105	62	1	18		18.8	22.1	94		3.9	21.4	12.3	0.4	1.4	7.3	0	9	1	0			0
1177	M	1977	31	26	0	0	38	95	0	120	70	108	80	63	1	24.1		62.1	17.9	96		4.1	18.3	3.4	1.1	1.4	12.4	1	10	1	0	0		0
1179	F	1958	50	47	1	3	46	133	1	200	110	130	70		1	13.5		39.5	27.6				33.1	21.6	0.9	0.3	10.3	1	15	1	1	1		1
1180	F	1953	55	35	1	2	38	123	1	198	140	140	100	80	1	15.9		55.9	34.5	90		54.7	49	24.4	4.8	13.8	6.1	1	12	1	1	0		1
1181	M	1948	61	33	1	1	50	116	1	150	80	130	70	63	1	20.4	23.4			86	65	18.6	45	12.8	0.9	1.4	29.8	0	6	0	1	1		1
1182	M	1957	51	41	1	3	49	128	1	165	100	145	80	84	1	21.1		25.9	30.4	94		8.7	28.4	5.9	0.4	2.5	19.5	1	12	1	1	0		0
1183	F	1938	71	41	1	3	40	117	1	210	120	140	90	81		16.8	89.7			96		16.8	40.3	7	2.8	2	28.6	0	9	1	1	0		1
1184	F	1959	49	22	0	0	34	80	0			90	60	66	1	18.3		17.7	7.5	97		3.4	13.2	1.1	0	1.3	10.8	0	6	0	1	0		0
1185	M	1944	64	35	1	2	48	132	1	250	110	160	80	76	1	21.3	46.4			90		32.9	60.2	27.9	2.9	2.8	26.6	1	14	1	1	1		1
1190	M	1998	11	22	0	0	31	84	0					70	0	13	11.1			98	97	0.3	6.1	1.7	0.3	1.2	3	1	10	1	1	0		0
1191	M	1986	22	25	0	0	45	92	0	130	70	130	70	68	1	20.2		32	19.2	94		19.9	24.3	19.2	0.4	1	3.7	1	8	1	1	0		0
1192	F	1958	50											82		17.2	20.2			94	83	5.5	17.7	2	0.3	0.3	15.2							0
1195	M	1950	58	34	1	1	50	116	0	135	70	125	69		1	34.6		20.9	40				26.4	3.2	0.2	0.2	22.8	1	12	0	1	1		0
1194	M	1961	47	37	1	2	49	127	1	210	150	170	80	78	1	28.6	39.3			91	33	44.5	39	23.5	5.5	6.7	3.3	1	16	1	1	1		1
1196	M	1972	36	46	1	3	50	133	1	150	110	120	70	98	1	39.3		68.5	57.7	85		67	65.9	8.5	0	56.1	1.3	1	16	0	1	0		1
1197	M	1945	63	25	0	0	40	94	0	140	80	140	70	75	1	22.4		38.8	26.7	95		3.8	28.7	6.3	0.7	2.2	19.5	1	9	0	1	1		0
1198	M	1976	33	32	1	1	44	111	0			120	80	43	1	25		69.1	29.5	84		0	50.7	21.7	10.6	15.5	2.9	1	8	0	0	0		1
1199	F	1959	50	32	1	1	37	98	1	240	130	135	85	74	0	16.6	2.9			97	93	0.8	9.5	1.1	1.1	3.8	3.4	0	2	1	1	0		0
1200	F	1955	53	43	1	3	42	133	1	190	110	130	80	73		18.2		23.1	24.6	91		13.5	24.2	10	0	0.5	13.7	1	11	1	1	0		0
1201	M	1994	15	31	1	1	40	109	0					64	1	19.2		50.6	25.4	95		6.3	37.5	8.6	1.5	1.8	25.6	0	6	0	1	0		1
1202	M	1957	51	23	0	0	40	90	0			150	80	66	1	21	2.2			97	79	8.6	39.3	17.3	0.8	1.7	19.5	0	10	0	0	0		1
1204	F	1958	51	29	0	0	40	103	0	130	70	120	70		1	16.6		26.9	9.7				11.9	1.9	0.3	0	9.8	1	8	0	1	0		0
1205	M	1952	57	38	1	2	47	122	1	230	130	140	90	57	1	16.4		80.3	52.4	95		20.4	64.1	22.3	1	0.8	40.1	1	7	1	1	0		1
1208	F	1939	70	31	1	1	39	112	1	145	90	130	80	68	1	17.6		40.2	12.3	94		10.6	26.7	12.4	0	1.1	13.1	1	10	1	1	0		0
1209	M	1955	53	37	1	2	45	120	1	190	100	145	95	72	1	15.1		59.3	58.3	93		29.2	59.1	22.3	0.9	0.4	35.6	1	12	1	1	0		1
1210	M	1957	52	45	1	3	53	150	1	190	120	160	110	61	1	24.4		82.8	84.6	90		90.8	83.4	27.4	0.3	50.8	4.9	1	14	1	1			1
1211	M	1957	52	34	1	1	45	123	1	180	120	160	100	72	1	22.9		88.6	48.2	92		43	55.4	20.4	6.5	17.3	11.2	0	7	1	1	0		1
1212	M	1957	51	34	1	1	45	111	1	150	110	110	75	64	1	17.8		34.2	43.6	90		25.1	41.2	21.9	1.3	2.2	15.7	0	6	1	1			1
1213	F	1956	52	35	1	2	42	116	1	170	100	120	70		1	18.5		0	12				12	1.2	0.5	1.4	9	1	10	0	1	1		0
1214	F	1979	30	27	0	0	36	95	0	115	98	118	70	114		20	2.6			98	94	2.3	25.3	3.6	0.5	3.7	17.6	1	16	0	1	0		0
1215	M	1972	37	30	0	0	42	106	0	130	90	120	80		1	17		46	13.7				19.9	2.7	0.5	8.8	7.9	1	17	1	1	0		0
1216	F	1954	54	49	1	3	39	132	1	220	190	190	110	70	1	17.8		81.4	74.5	91		62.7	75.8	40.9	6.4	2.9	25.5	0	6	1	1	0		1
1217	M	1960	48	30	0	0	44	102	1	200	100	140	70	81	1	23.4	30.1			95	90	5.2	33.2	14.9	2.1	4.6	11.6	0	3	1	1	0		1
1218	M	1940	69	33	1	1	44	118	1	200	120	130	75	58	1	19.4		36.1	66.7	92		34.5	37	11.4	1.1	0.9	23.6	1	6	1	1	0		1
1219	F	1993	16	29	0	0	32	84	0					117	1	21.7	22.4			87	65	24	11.6	2.1	0.7	4.5	4.3	0	7	1	0	0		0
1220	F	1930	79	40	1	2	41	131	1	200	120	140	100	90	1	17.5		85.6	81.2	92		54.7	84.7	22.6	0.7	2.1	59.3	1	14	1	1	0		1
1221	M	1960	48	26	0	0	42	92	0			130	70	51	1	18.4		23	8.2	95		0	12.6	1.9	0.8	3.2	6.8	1	3	1	1			0
1224	M	1956	53	34	1	1	44	106	0	130	70	120	70	82	1	21	5			95	76	10.3	30.2	8.7	0.5	1.5	19.5	1	10	0	0	0		1
1226	M	1938	71	28	0	0	43	114	1	190	100	160	85	60	1	19.6		29.1	8.3	94		1	12.1	3.9	0.3	0.1	7.8	1	14	1	1	0		0
1227	F	1934	75	57	1	3	44	156	1	200	120	150	90	73	1	18.4		18.2	25.5	89		6.1	24.3	2.4	0.1	2.5	19.3	1	10	1	1			0
1228	M	1968	41	38	1	2	51	138	1	230	120	160	100	64	1	21.6		99	89.1	82		78	89.8	47.8	22.4	14.5	5.1	1	20	1	1	0		1
1229	F	1947	62	23	0	0	36	84	0	90	60	90	60	67	1	29.8		69.5	40.3	91		57.2	47.6	33.1	3.7	0.5	10.3	0	8	1	1	0		1
1230	M	1955	54	37	1	2	55	135	1	200	120	140	85		1	18.3		114.5	95				100.5	45.2	2.3	19.8	33.3	1	18	1	1	1		1
1234	M	1953	55	30	0	0	41	110	0	115	85	111	80		1	17.1		89.2	17.6				29.8	2.8	0.3	1.7	25	1	11	1	1	0		0
1235	M	1948	61	27	0	0	43	106	1	160	85	100	80		1	20.6		74.9	22.1	90		0	35	14.8	0.9	2	17.3	0	14	1	1	0		1
1237	M	1977	32	25	0	0	40	112	0	130	80	120	80	72	1	26.5	3.1			98	89	7.8	30.5	3.6	2.1	4	20.8	0	4	0	0	0		1
1238	F	1976	33	32	1	1	38	104	0					77		20.9				97		2.3	26	10.7	0.3	0.9	14	1	20	1	0	0		0
1239	M	1949	60	30	0	0	45	117	1	180	90	170	110	64	1	17.2		61.5	46.6	93		28	60.5	30.1	4	14.8	11.7	1	18	1	1	0		1
1240	F	1972	37	30	0	0	35	90	0	110	60	110	60	74	1	18	5.1			97	96	0.2	7.4	2	0.2	0.5	4.8	0	5		0	0		0
1241	M	1949	59	30	0	0	43	107	1	190	110	150	95	71	1	24.6	21.2			96	82	16.5	33	8.9	1.3	3.7	19	1	15	1	1			1
1243	M	1960	49	29	0	0	45	116	1	140	90	130	90	64	1	19.2		8.1	3.5	95		3.5	3.7	0.5	0.2	0.3	2.6	0	8	0	1			0
1244	M	1941	68	27	0	0	41	111	1	200	110	180	110	62	1	17.5		51.4	14	95		12	18.1	6.5	1.2	3.6	6.8	0	8	1	1			0
1245	M	1986	23	45	1	3	48	151	1	140	80	115	60	72	1	18.9	15.7			97	92	1	12.7	2.5	0.9	1	8.3	1	5	0	1	0		0
1246	M	1959	50	34	1	1	49	130	0	120	70	120	70	65	1	25.4		83.5	50.9	95		27.7	61.8	38.9	6.4	10.5	6	0	3	1	1	0		1
1247	M	1947	62	26	0	0	46	108	0	140	80	120	80	78	1	20		61.1	8.1	89		14	13.3	9.7	0.1	0.3	3.1	1	9	1	1	1		0
1248	F	1945	64	40	1	2	38	129	1	200	150	135	80	79	1	17.5	25.1			87	84	23.9	28.8	10.3	1.5	3.1	13.9	0	4	1	1			0
1249	F	1957	51	36	1	2	39	130	1	180	120	150	100	73	1	19.5		41.2	22.8	93		21.4	27.4	11.1	1.1	0.5	14.7	1	5	1	1	0		0
1250	F	1964	44	26	0	0	32	83	1	200	100	130	80	90		17.7		24.2	9.2	96		1.9	12.1	3.1	0.2	1.4	7.4	1	10	0	0	0		0
1251	M	1941	67	35	1	2	47	122	1	220	120	120	80	97	1	21.7	19.2			91	49	27.1	41.2	4.1	0.8	16	20.3	1	11	1	1	1		1
1253	F	2004	5	15	0	0	26	64	0					87	1	18.3	40.4			99	94	8	32.2	19.8	1.4	0.8	10.2	0		1	0	0		1
1256	M	1969	40	39	1	2	54	143	0	130	80	130	80	119	1	23.1		66.1	33.9	89		85.7	61.5	32.5	2.1	0.4	26.4	1	14	0	1	0		1
1258	M	1937	72	24	0	0	38	85	0			138	80	61	1	24.6	41.7			96		12	43.8	17.8	0.1	3.5	22.4		7	0	0	0		1
1259	M	1982	27	27	0	0	41	95	0					59	1	20.5		37.9	18.1	96		7	21.9	6.3	1	1	13.5	1	1		0	0		0
1260	F	1961	48	47	1	3	46	127	1	180	110	130	80	81	1	17.6		46.4	14.4	96		11.2	24.8	8.8	1.1	1.9	12.9	1	14	1	1	0		0
1262	M	1951	58	33	1	1	48	126	1	180	110	130	70	72	1	16.8		0	55.2	95		19.3	54.7	20.7	0.5	1.6	31.9	1	10	0	1	0		1
1263	F	1956	53	40	1	2	38	116	1	160	100	150	100	65	1	21		25.7	9.2	93		18.8	16.5	3.2	0.5	0.2	12.5	1	19	0	1			0
1264	M	1957	52	26	0	0	40	102	1	190	130	150	100	87	1	15.6	36			94		3.8	13.3	5.1	0.4	0.6	7.3	0	3	1	1	1		0
1267	F	1948	61	34	1	1	34	105	0			130	70	80	1	20.6	12.5			97	83	6.3	53.1	18.3	1.2	4.1	29.5	1	16	1	1	0		1
1270	M	1964	45	38	1	2	43	121	1	240	110	120	80	111	1	29.5	52.3			75	21	87.7	71.7	42.3	5.6	15.8	8.1	1	16	1	1	0		1
1272	M	1946	63	25	0	0	40	89	0			120	80	65	1	21		25.8	11.6	96		3	13	5	0.6	1.2	6.2	0	3	1	1	0		0
1273	M	1946	62	39	1	2	47	139	0	140	80	125	65			17.7	6.7			85		22.9	31.4	13.9	1.8	3.4	12.2	1	7	0	1	1		1
1275	M	1953	56	30	0	0	40	117	1	150	80	140	80	56	1	23.8		40.3	8.8	96		4.6	17	7	0.1	3.6	6.2	1	12	1	1	0		0
1276	M	1951	58	28	0	0	46	112	1	210	115	150	100	83	1	21.9	21.8			96	93	33.1	82	48.6	2.4	8.7	22.3	1	12	1	1			1
1277	M	1956	53	38	1	2	48	122	1	260	120	180	110	51	1	19.1		61.1	61.3	92		27.4	61.2	58.1	1	1.4	0.7	1	9	1	1	0		1
1279	M	1935	74	34	1	1	47	120	1	190	110	150	70	62	1	20.6		0	40	92		31	40	19.8	3.3	2.6	14.3		10	0	1			1
1280	F	1947	62	32	1	1	42	105	1	180	100			65		14.7	9.4			96	85	5.6	29.6	6.3	0.3	2	21		12	0	1			0
1281	M	1961	48	29	0	0	39	109	0			120	70	47	1	28.9		57.4	11.6	94		35.9	44.5	30.7	3.8	0.1	9.9	1	12	1	1	0		1
1284	F	1963	46	31	1	1	42	109	1	150	100	130	80		1	17.8	1.4			98		2.9	27.8	6.6	0.5	3.4	17.3	1	16	1	1	0		0
1285	M	1954	55	29	0	0	44	125	1	200	110	160	90	63	1	27.2		87.6	73.4	89		71.4	80.1	47.5	20.8	7.6	4.2	1	18	1	1	0		1
1286	M	1944	64	39	1	2	45	125	1	190	100	130	80	48	1	29.1		0	14.8	95		2.6	14.8	2.6	0	0.2	12.1	0	7	1	1	0		0
1287	M	1958	51	37	1	2	46	137	1	160	100	140	85	63	1	20		35.3	54.4	94		33.1	54.3	16.2	2.2	1.5	34.4	1	11	1	1	0		1
1288	M	1942	67	37	1	2	47	137	1	190		140	70	43	1	23.8	9.8			87	93	49.5	55.4	27.8	0.7	4.4	22.4	0	8	1	1	0		1
1290	M	1959	50	29	0	0	41	111	0					57	1	19.5		62.5	27.5	95		15.6	45	29.1	1	1	13.9	0	9	1	1	0		1
1291	M	1958	51	34	1	1	45	117	1	180	115	150	90		1	18.8		87.8	5.5				7.2	1.6	0	0	5.7	1	2	1	1	0		0
1292	M	1959	49	37	1	2	47	122	1	180	110	130	85	65	1	25.7		85.7	83.1	92		76.6	84.2	76	2.5	1.2	4.5	1	18	1	1	0		1
1293	M	1952	57	45	1	3	54	150	1	170	120	120	85	88	1	19.8	0			94		2.6	32.1	7.1	0.3	2.3	22.5	1	21	0	1	1		1
1294	F	1950	59	27	0	0	52	107	1	200	150	160	90	93	1	20.3	0.5			95		9.6	63.1	29.9	1.1	5.6	26.6	0	2	1	1			1
1295	M	1972	37	30	0	0	43	105	1	155	100	135	95	85	1	16.9		26.2	19.1	95		14.6	19.5	2.2	0.2	3.6	13.6		6	0	1			0
1297	F	1954	55	38	1	2	34	108	0			130	85	68	1	20.1		20.5	12.8	95		2.3	13.4	0.4	0	0	13.1	0	2	1	1	0		0
1298	F	1944	65	38	1	2	36	109	1	160	90	130	70	55	0	15.6		0	18.1	90		27.9	18	2.4	1	0.9	13.7	0	2	1	1	0		0
1299	F	1956	53	27	0	0	38	106	1	200	100	130	80	63	1	18.7		16	38.8	94		19	34.4	11	2.1	5.2	16	1	14	0	0			1
1300	F	1954	54	47	1	3	44	136	1	190	130	140	110	58	1	18.1		34.8	32.6	87		46	32.9	9.1	0.3	1.2	22.4	0	3	1	1	0		1
1301	M	1961	48	36	1	2	47	119	0			130	80	74	1	35.6		60.3	61.3	87		72.5	61.1	57.8	0	0.7	2.6	1	13	1	1	0		1
1302	M	1955	54	32	1	1	45	111	0			120	80	63	1	18.2		55.7	23.1	94		16.1	23.8	6.5	0.3	0.3	16.7	0	10	0	0	0		0
1303	M	1941	68	28	0	0	40	103	1			130	90	79		21.1	7.7			95		84	11.8	1.9	0.1	0.7	9.1	1	5	1	1	0		0
1304	F	1944	65	37	1	2	40	126	1	200	100	140	70	91	1	16.7	6.5			91		4.9	10.1	2.2	0.2	0.3	7.4	0		1	1	0		0
1305	M	1947	62	36	1	2	43	123	1	180	110	120	80	90	1	22.7	2.8			96		52	81.6	70	1	4.1	6.5	1	9	1	1	0		1
1307	M	1972	37	39	1	2	43	143	1	140	115	130	90	78	1	21.8		67	59	92		5	60.5	24.5	16.1	14	5.8	1	18	1	1	0		1
1308	F	1941	68	38	1	2	42	114	1	260	180	120	60	50	1	18.6	18.6	0	31.3	95		8.6	31.3	10.4	0	0	20.9	0	3	1	1			1
1309	M	1948	61	39	1	2	48	120	1	240	120	140	100	60	1		0.5			85	46	61	33.9	18.1	0.5	11.6	3.8		12		1			1
1310	M	1954	55	28	0	0	41	92	1	160	95	120	80	65	1	19.1		16.7	6.5	95		2.1	10.2	5.2	2.1	2.1	0.9		8	0	1	1		0
1311	F	1957	52	40	1	2	44	125	1	240	110			92	1	22.7		40	27.8	84		52.9	28.3	11.6	1.4	5.3	10.1		18	0	1	0		0
1312	F	1952	57				36	106	1	150	115	120	80	128	1	27.2	0.8			91		60	62.8	39.9	0.6	14	8.2		12	0	1			1
1313	M	1939	70	27	0	0	42	106	1			120	80	55	1	25.3		50.6	28	94		22.2	34.3	19.1	3.8	10.7	0.8		10	1	1			1
1314	F	2004	5	29	0	0	36	80						71	0	18.8		10.3	19.3	96		4.1	18.3	14.9	0.3	2	1.1			0				0
1315	F	1949	60	32	1	1	45	116	1	170	70	135	80	70	1	23.5		72	78.3	94		55.8	77.3	53	8.2	6.7	9.5	1	18	1	1	0		1
1316	M	1947	62	31	1	1	45	115	0	130	80	120	70	78	1	23	18.5			95		15.4	33.1	13.4	2.7	1.3	15.7	1	7	1	1	0		1
1317	M	1947	62	30	0	0	44	121	1	140	100	130	90	70	1		0						52.3	24	0.3	4.9	23.1	1	11	1	1	0		1
1319	F	1943	66	35	1	2	38	103	1	200	105	120	65	60	1	24.3		32.5	15.9	95		5.9	19.7	12.5	0.9	2.1	4.2	1	10	1	1	1		0
1320	M	1952	57	33	1	1	43	112	1	200	120	145	95	61	1	22.2	4.8			96	87	3.3	5.8	0.9	0.2	0	4.8	0	8	1	1	0		0
1321	M	1957	52	36	1	2	47	120	1	200	140	140	95	43	1	21	3.6			95	88	30.8	60.4	18.4	0.4	1.5	40.1	1	12	1	1	0		1
1322	F	1950	59	43	1	3		131	1	205	100	165	80	59	1	15.4		7.7		97		17.6	7.7	2.8	0.3	0.2	4.4	1	11	1	0			0
1323	M	1968	41	28	0	0	41	105	0			160	100	62	1	19.7		52.3	15.4	94		14	47	22.5	1.4	0.4	22.8	0	2	0	1	0		1
1324	M	1947	62	36	1	2	45	121	1	180	140	120	70	62	1	23.1	1.3			95	79	17.9	53	29.2	1.7	3.8	18.3	1	4	1	1	0		1
1325	M	1968	41	37	1	2	48	138	1			160	100		1	23.6	27.8			92	69	58.7	73.2	58.3	2.3	3.2	9.4		20	0	1			1
1326	M	1953	56	40	1	2	52	131	1	240	130	160	100	67	1	22.7		48.6	40.8	85		58.2	40.9	37.3	0	1.5	2.1		20	1	1	1		1
1327	M	1963	46	41	1	3	47	125	0			130	85		1	18.2				96	90	1.9	32.6	1.5	0.3	0.5	30.3		8	1	1			1
1328	M	1980	29	35	1	2	43	115				140	95	63		24.6		81.4	72	93		65	73.5	48.4	1.8	4.9	18.5			0	0			1
1329	M	1960	49	35	1	2	47	117	1	170	115	120	80			19.1	19.8			91	76	62.3	67.5	37	0.8	4.7	25.1	0	6	0	0	0		1
1330	M	1947	62	38	1	2	47	132	1	130	80	120	70	43		21.1		6.3	12.2	96		7	10.8	2.7	1.5	3.1	3.4	0	2	0	1	0		0
1331	M	1948	61	36	1	2	42	116	1	230	130	130	80	53		18.2		79.8	28	94		17	41.3	14.1	1.9	7	18.3		16	1	1			1
1332	M	1944	65	36	1	2	49	128	1	180	110	130	70	68		16.6	15.2			95	88	11.4	43.3	5.1	0.7	2.9	34.5	0	7	1	1	0		1
1333	M	1964	45	30	0	0	43	107	0			130	75	58		24.2		0	45.9	95		29.4	45.8	31.9	1.9	0.3	11.7	1	8	0	0	0		1
1335	M	1947	62	35	1	2	46	118	1	170	100	120	80	67		26.7		48.3	40	93		15	46	15.7	3.4	1.5	25.4	1	7	1	1	1		1
1336	M	1942	67	46	1	3	54	144	1	175	120	145	75	58		20.5		82.1	63.4	87		84.4	64.8	35.2	1.3	1.3	27.1	1	16	1	1	0		1
1338	M	1961	48	41	1	3	41	140	1	200	160	120	100			22	4.7			95	66	22.6	31.6	19.4	0.4	2	9.9	0	8	1				1
1339	M	1941	68	28	0	0	40	111	1	200	120	100	60	70		20.8		59.1	14.8	94		17	31.7	14.6	1.5	11.6	4.1	1	12	1	0	0		1
1341	M	1956	53	36	1	2	47	119	1	150	90	140	90	67		26.8		62	17.2	92		25	28.5	18.2	3.2	0.9	6.2	1	12	1	1	0		0
1342	F	1956	53	39	1	2	43	119	1	160	100	140	80	62		17.4		63.1	48.5	90		100.6	54.3	29.3	15.3	8.3	1.4	1	15	1	1	0		1
1343	M	1970	39	32	1	1	47	118	1	160	100	140	100			31.1	3.4			86	33	77.6	77	71.7	2	0.6	2.8	1	18	1	1	0		1
1344	M	1950	59	35	1	2	48	128	1	160	90	150	80	67		23.7		31.7	14.5	93		12	15.4	8.2	0.9	1.3	5	0	8	0	0	0		0
1345	M	1957	52	47	1	3	49	153	1	220	160	160	110	60		19.7		17.4	92.7	93		85.3	91.4	63.2	18.4	6.5	3.3	1	12	1	1			1
1346	F	1960	49	26	0	0	37	92	1	150	100	145	70	67		15.8		17	3.1	97		6.2	10.7	6.7	0.6	0.3	3.1	1	7	1				0
1347	M	1957	52	31	1	1	45	112	1	210	110	130	80	65		20.5		46.7	8.3	95		7	12.5	4.2	0.6	0.4	7.3	0	6	1	1	0		0
1349	F	1970	38	48	1	3	49	160	1	180	100	140	100	65		22		96.3	108.3	82		79	105.3	69.5	16	14.2	5.6	1	18	1	1	0		1
1350	M	1958	51	33	1	1	49	119	1	200	120	130	80	73	0	25.4		72.7	54.5	93		42	60.1	34.8	11.5	11.1	2.7	1	15	1	1			1
1351	M	1964	45	34	1	1			0					66		39.3	1			94		44.7	55.8	42.6	8.8	0.9	3.4	1	12	0	1			1
1352	F	1957	53	31	1	1	42	100	1	160	90	125	80	62		17.3		77.9	79.3	95		31	78	48.8	3.7	5.2	20.3	1	8	1	1	0		1
1354	F	1963	46	44	1	3	41	130	1	150	100	120	70	53		19		14.2	18.9	97		3.1	18.4	7.8	0.9	1.1	8.6	0	3	1	1	0		0
1355	M	1946	63	32	1	1	39	105	1	160	110	155	100	62		23.8		36.4	48.3	90		37.1	44.4	30.7	4.2	2.5	6.9	1	11	1	1	1		1
1356	M	1941	68	26	0	0	42	103	0	145	85	140	80	70		17.2	0			92	86	3.8	16.6	5.3	0.3	1.6	9.4	1	12	0	1	1		0
1357	M	1972	37	34	1	1	47	120	1	160	80	130	60	65		26		84.8	75.6	86		55.8	82.6	69.1	7	2.7	3.9	1	19	1	1	1		1
1358	M	1940	69	27	0	0	48	104	1	260	140	135	85	67		23.4		0	32.4	93		18	32.3	5.1	4.2	14.4	8.6	1	14	1	1	1		1
1359	M	1952	57	44	1	3	47	152	1	200	160	150	96			18.1	4.4			89	55	100	91.8	40.9	5.5	16.8	28.5	1	19	1	1	1		1
1360	M	1965	45	40	1	2	51	140	1	200	130	160	100			25.2	0.2			91	33	45.7	54.4	41	0.8	3	9.6	1	18	1	0			1
1362	M	1956	54	30	0	0	43	106	1	160	90	130	75	62		18.4		19.6	2.8	96		0	4.8	2	0	0	2.8	1	1	1	1	0		0
1364	M	1949	60	38	1	2	43	125	1	240	160	140	75	56		19		0	54.8	91		50	54.7	22.7	6.5	11.3	14.2	0	3	0	0	1		1
1365	F	1950	59	25	0	0	38	83	1	180	100	120	80	68		17.1		0	6.8	96		0	6.8	3.2	0.3	1	2.3	0	6	0	1	0		0
1366	F	1973	36	42	1	3	40	114	0					74		17.3	0.3			96	90	4.8	22.3	5.3	0.3	0.9	15.8	1	20	1	1	0		0
1367	M	1951	59	41	1	3	55	136	0					96		17.7	0.5			86	53	31.9	25.5	9.3	0.5	1.9	13.7	1	11	1		1		0
1368	F	1947	62	29	0	0	41	111	1	180	100	120	90	63		23.8		66.1	45.9	93		39.6	46.4	26.8	3.6	4.6	11.4	1	10	1	1	0		1
1370	M	1943	66	35	1	2	50	132	0			130	80	75		19.3		66.2	61.4	75		80.1	62.6	16.8	0.4	0.4	45	1	14	1	1	1		1
1371	F	1944	65	43	1	3	44	129	1	250	150	200	100	69		17.5	0.6			92	78	32.9	26.2	2.2	0.5	0.3	23.2	1	19	1	1	0		0
1372	M	1953	56	32	1	1	43	121	1	220	120	150	90			20.3		70.1	32.7				44.1	15.5	0.1	0.1	28.3	1	19	1	1	1		1
1373	M	1960	50	44	1	3	53	150	1	170	100	135	70	64		19.2		120.9	113.8	80		70.8	117.8	83	20	5.8	8.8	1	13	1	0	1		1
1374	M	1954	55	38	1	2	52	120	1	170	110	140	90			19.2		58	65.2	92		43	60.3	47.5	4.6	6.1	2.1	1	10	0	1	0		1
1375	F	1957	52	25	0	0	31	85	1	220	130	130	70			17.5	10			97		0	10.8	2.3	0.2	0	8.4		6	1	1	0		0
1376	M	1964	45				46	129	0							21.6		0	103.3				101.7	81.4	3.1	0	17.3	1	16	1	1	1		1
1377	F	1954	55	30	0	0	36	110	0			125	80	74		19.4		38	0	95		10.3	37.9	19.6	1.5	1.3	15.5	0	2	0	0	0		1
1378	M	1979	31	28	0	0	40	95	0					64		23.1		20.7		96		2	20.7	5.7	0.4	0.1	14.5	1	10	0	0	0		0
1379	M	1963	46	34	1	1	45	124	1	140	110	120	70			20.2		100.2	28.8	88		49.7	34.5	9.4	1	0	24	1	16	1	1	1		1
1380	M	1954	56	36	1	2	50	130	1	200	140	140	90	58		23.1		60.3	47.6	90		30.8	49.6	13.5	0.5	0.5	35	1	4	1				1
1381	F	1944	66	26	0	0	38	92	1	200	100	130	75			16.9		12.5	3.6				6	3.8	0.3	0.7	1.2	1	14	1	1			0
1382	M	1948	60	29	0	0	44	109	1	200	95	160	80	65		21.4		39.8	27.8	94		13.4	37.5	17.3	0.9	0.4	19	0	4	0	1			1
1383	M	1969	40	41	1	3	48	121	0			120	80	64		15		153	149.8	87		121	150.5	104.6	26.6	10.2	9.1		21	1	1			1
1384	M	1959	51	35	1	2	45	122	1	160	90	130	70	66		22.8		89.1	44.1	96		27.7	47	17.6	3	2.4	23.9	1	8	1	0	1		1
1385	F	2005	5	37	1	2	38	92	1	110	70	110	70	113		18.8	34.6			71	20	102.2	44.8	10.5	3.1	5.1	26.1	1	15	1	1			1
1386	M	1963	46	33	1	1	46	115	0	135	90	126	87	74		40.7		67.9	56.1	88		58.9	61.6	21.4	31.7	5.3	3.1	1	22	1	1	0		1
1387	M	1954	56	34	1	1	48	121	1	240	100	130	80	65		20.4		0	24.2	94		12	24.1	2	0.3	0.2	21.6	0	2	1	1	1		0
1388	M	1954	56	37	1	2	46	123	1	190	110	140	80	97		17.3		0	106.2	93		43.6	100	85	5	0	10	1	23	1		0		1
1389	M	1971	38	37	1	2	45	125	1	160	110	120	95	65		21.7		61.3	41.9	94		32	46.9	18	3	3.2	22.7	1	3	1	1	0		1
1390	M	1981	28	26	0	0	38	88	0					89		21.5		50.3	19	96		3.8	38	18.2	0.2	0.2	19.5	1	16	0	0	0		1
1391	F	1942	67	28	0	0	36	97	1	240	120	170	90	51		20		41.6	11.6	96		7.9	20.3	8.4	0.3	0.5	11.1		20	0	1			0
1392	F	1962	48	23	0	0	35	108	0			120	70			17.5	4.7			98	96	0	8.7	4	0	0.8	4	0	2	1	1	0		0
1393	M	1963	46	34	1	1	59	126	1	240	120	180	100	56		19.9		41.4	88.1	89		73.9	87.7	61.5	3.6	0.6	21.9	1	10	1	1			1
1395	F	1952	58	36	1	2	38	118	1	190	100	150	100	64		19.2		63.8	50.1	91		34.8	56.3	24.5	1.1	0.7	30	1	9	1	1			1
1396	F	1955	55	42	1	3	43	130	1	160	100	130	85	67		21		22.4	47.4	94		21	39.2	14.8	1.6	2	20.8	1	15	1	1	0		1
1397	M	1968	42	37	1	2	53	134	1	140	90	140	85			22.4	62.2			92	22	63.5	73.8	49.7	7.8	4.6	11.7	1	15	0	1	0		1
1400	M	1952	57	27	0	0	42	114	1	150	100	120	80	65		19.7		52.8	27.9	95		17	30	5.1	0.2	0.5	24.2	0	5	1	1	0		1
1401	F	1952	57	32	1	1	42	120	1	170	100	155	90	64		20.9		68.6	52.3	96		13	54.7	24.8	0.6	1.9	27.4	0	15	0	0	0		1
1403	M	1948	62	33	1	1	43	117	1	130	95	120	80	60		21		30.1	24.2	93		11.4	27.8	7.9	1.2	0.5	18.2	1	13	0	1			0
1404	M	1967	42	27	0	0	41	97	0			120	80	65		21.3		79.1	26.1	95		12	42.2	24.5	3.4	2.3	11.9	1	17	1	1			1
1405	F	1948	62	33	1	1	37	115	0			120	70	83		20		60.6	38	90		42.4	44.5	19.6	0.5	0.5	24	1	11	0	1			1
1406	F	1950	59	51	1	3	47	160	1	240	180	160	90	94		21	9.4			86	43	111	104	73.9	2.3	1.4	26.4	1	11	1	1			1
1407	M	1973	37	34	1	1	43	120	0			120	70	79		17.2		8.1	13.3	94		11.1	10.9	8.8	0.2	0.8	1.2	0		0	0	0		0
1408	M	1943	67	36	1	2	42	116	1	150	90	120	80	65		21.8		67.9	28	94		21	31.2	4.3	1.2	5.9	19.9	1	13	1	1	0		1
1409	M	1954	55	29	0	0	45	102	1	180	100	120	70	55		25.8		79.6	26.9	95		33.1	41.8	13.3	2.7	11.8	14	1	9		1	0		1
1410	M	1946	63	36	1	2	41	114	1	150	90	120	70	52		20.4		0	22.9	96		2.1	22.8	0.7	0	2.1	20	0	10	0	1			0
1411	F	2005	5	40	1	2	38	109	0					85		17.3	3.5			91	65	26.5	23.1	4	1.1	0	18	0		0	0	0		0
1412	M	1969	41	31	1	1	42	100	0					61		25.1		93.1	70.6	92		56	76.6	47	16.7	2.9	10		6	0	1	0		1
1414	M	1970	39	30	0	0	44	112	0			120	70	61		33.7		66.5	44.9	86		72.7	65.4	58.2	0.3	0.4	6.5	1	12	0	0	0		1
1415	M	1958	52	35	1	2	42	111	1	170	96	140	70	65		25.6		82.4	32.7	94		20.9	38.9	21.1	0.5	0	17.3		7	1	1			1
1414	M	1958	52	40	1	2	46	129				140	70	67		23.7		0	53.9	92		39	53.8	34.3	4.1	3.4	12		3	1	1	1		1
1415	M	1950	59	41	1	3	45	127	1	240		125	90	65		19.7		74.8	39.1	94		23.5	48.9	25.2	2	0.2	21.5	1	7	1	1	0		1
1416	M	1975	34	34	1	1	44	118	0			130	80	62		34.8		77.6	77.1	91		73.7	77.2	25.7	37.5	12.4	1.6	1	12	0	1	0		1
1418	M	1959	51	31	1	1	40	112	1	189	100	136	84	53		20.3		70.1	14.1	95		20.2	40.3	22.4	1	1	16		5	1	1	0		1
1419	F	1948	61	27	0	0	39	106	1	160	80	130	80	67		17.3		69	12.3	96		8.2	34.9	22.8	1.4	2.1	8.6		11	0	1	0		1
1420	M	1951	58	28	0	0	43	100	1	190	100	130	80	67		23.6		44.1	20.6	95		11.3	28.6	14	1.1	0.5	12.9		4	0	1	0		0
1423	M	1977	33	32	1	1	43	108	1	180	120	130	70	60		24.8		91.9	50.9	86		75.9	69.9	59.4	7.8	1.8	0.8	1	14	1	0	0		1
1424	M	1964	45	38	1	2	45	135	0							13		11.8	24.2				23.8	0.6	0	0	23.2		6	1	1			0
1425	F	1949	61	28	0	0	38	114	1	250	130	220	110	57		22.1		0	37.5	92		28.2	37.4	29.1	1	1.8	5.5		7	1	1			1
1426	M	1963	47	30	0	0			0					48		17.6		81.2	38				49.5	21	1.3	2.9	24.3	1	11	1	1			1
1427	M	1970	40	42	1	3	49	129	1	150	110	130	80	64		16.9		20.6	42.8	92		29.8	30.3	7	0	0.5	22.8	1	8	1	0	0		1
1429	M	1958	52	30	0	0	39	104	1	200	100	105	65	68		24.1		88.9	46.9	95		27.6	47.4	6.6	2.8	20.9	17.1	1	12	1	1	0		1
1430	F	1953	57	35	1	2	40	115	1	170	95	135	95	60		18.6		8.6	4.9	95		4.5	6	1	0	1.3	3.8		16	1	1	0		0
1431	M	1961	49	44	1	3	46	139	1	190	110	140	90	55		21.3		83.1	102.8	84		84.8	94.1	78.5	6.5	2.9	6.2	1	22	1	1	0		1
1432	F	1965	45	25	0	0	34	88	0	130	90	130	85	65		21.3				97	93	0.3	22.9	4.6	0	0.4	17.9	1	7	0	1	0		0
1433	M	1958	51	32	1	1	46	110	1	140	100	120	80	68		23.3		92.9	84.9	93		49.7	85.4	79.2	0.7	0.7	4.8	1	15	1	1	0		1
1434	M	1941	68	25	0	0	44	98	1	180	110	135	85	53		32.6		31.7	38.3	95		19.9	37.3	11.5	9.3	10.3	6.3	0	8	1	1	0		1
1436	M	1957	53	39	1	2	47	121	1							19.2		33.7	9.8				14.4	5.7	0.2	0.3	8.1		11	1	1	0		0
1438	M	1968	42	44	1	3	52	179	1	190	110	160	100	70		20.6		100	108.9	88		71.3	103.6	63.8	27.4	9.2	3.3	1	16	1	1	1		1
1439	F	1954	56	40	1	2	41	124	1	160	100	130	75	64		24.1		42	32.3	92		17.9	33.7	11.5	0.9	1.5	19.7	1	5	1	1			1
1441	M	1993	16	29	0	0	39	106	0			120	70	77		22.5		0	6.6	92		9	6.3	0.5	0	0.3	5.5	0	8	1	0	0		0
1443	M	1963	46	29	0	0	42	109	0			130	70	70		27		85	84.2	86		74.9	84.3	65.7	11	5.8	1.9	1	13	1	1	0		1
1445	F	1953	57	24	0	0	32	68	0	165	95	120	70	68		19		56.8	18.9	92		13.5	30.9	22	1.4	1	6.5		5	1	1	0		1
1447	M	1984	26	52	1	3	44	143	0					60		16.5		163.1	141.8	80		78.7	150.2	124.7	10.8	12.4	2.3	1	24	1		0		1
1449	F	1958	51	32	1	1	35	85	1	180	110	140	80	64		23		39.6	12.7	94		17	32.5	16.3	2.6	2.3	11.3	1	13	1	1	0		1
1450	M	1944	66	31	1	1	46	118	0	130	80	90	60	74		22.5		69.1	44.4	85		38.3	47.4	16.5	2.8	0.9	27.2	0	12	0	1			1
1451	F	1971	39	34	1	1			1	180	100	120	70	49		15		9.6	5.1	96		5.5	5.4	1.9	0	0.4	3.2	1		1	1	0		0
1452	M	1952	57	36	1	2	47	121	0					57		18.3		53.3	31.6	85		72	35.5	21.4	1.5	0.2	12.4	1	17	0	1	1		1
1453	M	1951	59	29	0	0	45	101	1	180	100	135	75	60	1	20		77.5	46.5	95		30.1	63.3	36	9	4.4	13.9	1	16	1	1	0		1
1454	M	1966	44	36	1	2	48	110	1	180	115	125	80	50		25.4		89.3	91.9	91		81.1	90.7	76.3	1.9	7.3	5.2	1	15	1	1	0		1
1455	F	1948	61	45	1	3	43	121	1	210	120	130	100	64		30.3		72.3	80.5	88		74.3	73.4	64.5	1	1	6.9	1	18	1	1	0		1
1459	F	1975	35	47	1	3	43	125	1	220	140	140	80	68		20.2		44	6.6	95		6	8.8	2.7	0.2	0	5.9		10	1	1	0		0
1460	M	1980	29	28	0	0	42	103	0	120	70	115	70	69		24.9		73.7	84	94		36.4	75.5	68.8	2	1.2	3.4	1	14	0	0	0		1
1461	M	1977	33	37	1	2	48	123	0			130	70	56		24.2		100.5	16.9	90		76	78.6	42.1	28.1	8.3	0.1	1	20	1	0	0		1
1462	M	1967	43	31	1	1	44	112	0	140	60	120	70	53		33.6		76.7	74	85		41.7	76.2	19.2	14.9	40.8	1.3	1	16	1	1	0		1
1465	M	1957	53	19	0	0	34	73	0					80		25.7		42.5	42.1	96		15.5	42.2	6.2	0.5	10.1	25.4		4	1	1	1		1
1466	M	1957	53	32	1	1	42	110	0			100	65	59		25.6		0	42.7	95		13	42.6	7.7	1.2	10.4	23.3		4	1	1	0		1
1468	M	1964	46	38	1	2	45	120	1	180	125	140	90	61		21.3		64.3	36.5	95		7.8	40.3	5.1	0	0.5	34.7	1	13	1	1	0		1
1470	M	1977	33	35	1	2	47	122	0	130	90	120	70	79		25.4		101.4	82.6	88		64.4	93.3	71	14.6	2.6	5.1		12	1	1	1		1
1471	M	1956	54	39	1	2	54	124	0			120	70	74		31.3		78.6	75.2	88		61.8	75.9	64.5	7.9	1	2.4	1	12	0	1	0		1
1472	M	1981	29	21	0	0	37	85	0	120	70	120	70	41		20		10.6	3.8	96		1.1	5.7	0.5	0.3	3	2	0	3	1	0	0		0
1473	M	1967	43	44	1	3	54	144	1	180	90	145	85	77		16.6		77.1	84.4	86		86.1	82.9	65	7.5	8.8	1.7	1	22	1	1			1
1474	F	1947	62	39	1	2	43	114	1	150	100	120	80	62		17.3		8.5	24.4	94		2.2	15.2	6.6	0.4	0.8	7.4	1	11	1	1	0		0
1475	M	1954	55	27	0	0	41	107	1	165	110	145	100	72		19.6		54.4	68.6	93		43.4	65.2	33.2	5.4	5	21.6	1	9	0	0	0		1
1477	F	1955	55	48	1	3	47	146	1	220	140	150	100	71		22.8		63.7	45.8	86		32.5	53.6	13.8	2	0.6	37.2	1	12	1	1			1
1478	M	1981	29	31	1	1	44	121	0			120	70	77		20.2		25.9	10.5	95		6.7	15	3.2	0.9	2.7	8.2	1	9	1	1	0		0
1779	M	1958	52	25	0	0	39	97	0	130	70	120	75	76		25.8		46.7	22	95		8.4	30	23.4	1.4	0.5	4.3	0	2	0	1	0		1
1480	M	1941	69	41	1	3	52	133	1	160	100	140	90	71		27.5		68.6	67.1	90		61.5	67.4	47.1	0.7	7	12.6	1	15	1	1	0		1
1481	F	1954	56	46	1	3	47	125	1	180	110	130	80	86		20.1		68.9	63.5	94		36	63.9	28.6	0.6	6	28.8	1	14	1	1	0		1
1482	M	1950	60	37	1	2	46	121	1	160	85	120	70	64		20.2		67.2	28.4	93		19	31	5.5	0	0.9	24.6	1	12	1	1	0		1
1484	M	1974	35	31	1	1	47	117	1	190	100	130	80	57		20.9		115.5	79.7	93		62.6	91.2	72	2.9	0.9	15.3	1	15	1	1	0		1
1485	M	1940	70	39	1	2	46	132	1	150	100	130	80	67		24.6		65.2	76.5	90		64	75.3	64.7	1.1	1.7	7.8	1	15	1	1	0		1
1487	M	1959	51	31	1	1	43	114	1	155	97	120	80	73		24		0	57.9	94		29.7	57.8	25.3	3	2.6	26.9	1	12	0	1	0		1
1489	M	1957	53	34	1	1	46	121	1	160	95	120	80	49		31.6		60.7	54.5	90		63.2	60.4	49.7	0.3	1.3	9.2	1	16	1	1	0		1
1490	M	1952	58	32	1	1	48	120	1	170	90	140	80	66		17.8		57.4	42.5	92		52.7	45.9	32	2.4	2.2	9.3	0	8	1	1	0		1
1493	M	1961	48	28	0	0	43	110	1	180	120	150	95	71		23.3		64.4	14.2	95		7.1	20.2	5.9	0.3	1.3	12.7	1	15	0	1			0
1494	M	1949	61	32	1	1	45	120	1	160	100	135	80	66		32.7		68.1	76.3	91		74.3	72.5	59.7	1.3	2.1	9.3	1	10	1	0	0		1
1495	F	1966	44	37	1	2	41	122	1	150	110			60		20.8		101.9	101.2	85		93.6	101.5	88.2	0	0	13.3	1	19	1	1			1
1496	F	1955	55	30	0	0	35	92	0	135	80			59	1	18.8		54.9	67	93		27.6	60.2	36.6	0.1	0.8	22.7	0	2	0	1	0		1
1498	F	1959	50	30	0	0	35	83	1	180	110	140	80	65		21.1		64.3	0	95		29.3	62.8	36.3	0	0	26.4	1	8	0	1	0		1
1499	M	1944	66	25	0	0	40	108	1	180	80	120	70	69		21		78.3	11.2	95		3.5	22.8	3.4	0	0.3	19.1	1	3	1	1	1		0
1501	M	1957	53	22	0	0	36	73	0	130	80	120	80	55		20.7		0	25.3	91		60.6	25.3	5.6	0	0.3	19.4	0	9	1	1	0		0
1503	M	1949	61	38	1	2	43	124	1	190	110	140	80	61		17.6		62.8	54.7	94		10.1	55.3	5.8	0.2	0.3	49	1	14	1	1	1		1
1504	F	1954	56	31	1	1	38	94	1	160	100	135	80	53		20.3		42.1	27.7	94		17.7	37.2	14.1	0.8	1	21.3	0	8	1	0	0		1
1506	M	1968	42	35	1	2	44	119	0			130	85	66		33.2		77.1	85.7	84		74.2	77.3	75.3	1	1	0	1	23	1	1			1
1507	M	1951	59	41	1	3	55	144	1	150	110	130	90	44		39.7		64.4	61.7	88		72.2	61.9	48.7	7.2	3.4	2.6	1	16	1	1			1
1508	M	1967	43	26	0	0	41	103	1	150	90			60		20.2		4.1	8.3	95		1.7	7.3	1.9	0	0.4	5.1	0	6	0	0	0		0
1509	F	1955	55	50	1	3		136	1	220	120	150	90			25				76		88.3	85	69.3	4.6	1.7	9.3		18	1	1			1
1511	M	1980	30	25	0	0	40	93	0			120	80	70		17.7		18	2.3	96		3.5	15.3	0	0	0	15.3	0	6	0	0	0		0
1513	M	1961	49	32	1	1	41	122	0					60	0	23.7		27.9	17.3	95		5.4	18.1	3.7	0.1	4.5	9.8	1	2	1	1			0
1514	M	1944	66	29	0	0	45	121	0	160	100	140	90	67	1	33				96		16.4	40.8	18.9	7.9	1.6	12.3	0	9	0	1	0		1
1516	M	1940	70	27	0	0	43	106	1					50	1	30.8		67.5	50.5	84		45	54.1	36.5	0	0.9	16.7		9	1	1			1
1517	M	1955	55	23	0	0	40	101	0	120	80	110	70	51	1	19.2		41.2	13.9	95		1.3	17.4	7.8	0.6	2.3	6.7	0	3	0	0			0
1518	M	1968	42	35	1	2	43	108	0	160	110	130	80	68	1	20.9		34.3	48	95		16.1	44.5	11.5	0.4	3.1	29.4	1	8	1	1	0		1
1520	M	1941	68	26	0	0	42	105	1	200	105	120	80	60	1	19		92.2	22.8	95		7	30.6	15.6	0	0.6	14.4	1	14	0	1	0		1
1521	M	1949	60	37	1	2	45	124	1	170	110	130	80	48	1	20.3		55.8	51.5	92		30.1	51.5	22.5	0.4	3.1	25.5	1	5	0	1	0		1
1522	F	1952	57	27	0	0	33	83	1	180	115	140	90	69	1	18.6		42.2	18.3	94		10.8	31	9.4	0.2	1.1	20.3	1	11	1	1	0		1
1523	F	1986	24	58	1	3			0					65		17.4		22.6	27.9	88		29.1	25.2	8.4	0	0.4	16.4							0
1524	F	1953	57	35	1	2	40	106	1			130	80	64	1	20.2		40.3	43.2	94		31.1	42.9	26.1	0.1	0.3	16.4		3	1	1	0		1
1525	F	1943	67	31	1	1	41	109	0			130	80	64	1	25.9		74.3	43.2	94		20.5	54	32.3	1.1	1	19.6	1	12	0	1	0		1
1527	F	1951	59	34	1	1	40	107	1	200	140	140	80	79	1	18.9		59.3	43.2	92		43.2	55.5	30.8	0.8	2.4	21.6	1	7	1	1	0		1
1528	F	1953	57	24	0	0	30	81	1	160	110	120	80	71	1	26.2		44.4	39.8	96		13.1	40.7	29.8	0.3	0.5	10	1	12	1	1	0		1
1529	M	1966	44	37	1	2	46	123	1	150	110	130	70	63	1	32.7		71.7	37.5	93		43.2	45.4	37.3	0.1	2.2	5.8	1	14	1	0	0		1
1530	F	1958	52	29	0	0	52	98	0	120	70	110	70	78	1	19.9		0	63.2	95		19.7	63	39.4	0.7	0.5	22.5	1	11	0	0	0		1
1531	M	1964	46	35	1	2	45	102	1	180	120	150	105	62	0	22.1		17.1	23.8	90		49.9	23.7	12.3	0.2	0	11.3	1	9	1	1	0		0
1532	M	1930	80	33	1	1	43	109	1	180	100	160	80	54	1	23.1		79.5	32.2	96		24.3	33.6	22.1	1.3	0.4	9.7	1	15	1	1	0		1
1533	F	1959	51	26	0	0	39	101	0	120	70	110	70	63	1	27.3		15.7	15.3	95		2.6	15.3	6.9	0.3	0	8.2	0	10	1	1	0		0
1534	M	1964	46	28	0	0	43	109	1	170	110	130	80	69	1	20.8		15.5	26.7	95		8.4	24.3	7.1	0.1	0.1	16.9	0	1	1	0			0
1535	M	1935	75	35	1	2	50	130	1	190	110	140	80	47	1	21.8		41.6	41.1	88		63.4	41.3	25.7	0.3	1.3	14	1	16	1	1	0		1
1536	F	1954	56	29	0	0	37	94	1	200	115	138	85	61	1	22		66.6	27	93		31.3	52.1	31.9	3.9	0.6	15.9	1	10	1	1	1		1
1537	M	1943	67	34	1	1	51	117	1	180	100	130	70	62	1	25.1		62.6	59.9	91		57	61.3	54.2	0.9	4.8	1.4	1	8	1	1			1
1539	M	1973	37	36	1	2	43	118	0					78	1	20.7		67	54.5	90		74	61.2	56.7	2.3	1.6	0.6	1	17	1	1	0		1
1541	F	1953	57	37	1	2	42	120	1	210	135	140	80	68	1	22.2		34.2	34.2	93		21.9	34.2	24.1	0.3	0.3	9.5	1	9	1	1	0		1
1542	M	2003	7	23	0	0	34	82	0					86	1		36.6			92	49	11	7					0		0	1	0		0
1544	M	1969	41	35	1	2	47	121	1	190	110	140	90	99	1	21.7		14.7	30.2	92		17.1	26.1	12.3	0.2	0.4	13.3	1	11	1	1	0		0
1545	M	1967	43	28	0	0	43	129	1	150	100	120	70	58		18.8		23	1.9	95		8.2	15.7	3.5	2	6.4	3.8	0	4	0	0	0		0
1546	M	1966	44	50	1	3	46	143	0					81	1	17.9		49.8	52.9	93		18.6	52.2	42.2	5.1	4	1	1	18	1	0	0		1
1547	F	1957	53	31	1	1			0					64	1	24.5		52.8	9.2	93		26.5	45.9	34.3	3.1	0.5	8	0		1		0		1
1550	F	1959	52	52	1	3	45	143	1	180	100			63	1	15.6		64	67.7	89		55.8	66.4	40.4	2.9	6.2	16.9	1	14	1	1	0		1
1551	M	1947	63	32	1	1	45	117	1	180	110	165	85	59	1	20.7		0	41.4	94		12	41.4	14	0.4	1.8	25.3	0	8	1	1	0		1
1552	M	1960	51	42	1	3	46	135	1	200	110	130	70	72	1	22.8		66.4	70.7	86		48.1	68.4	51.8	3	0.9	12.7	1	18	1	1	1		1
1555	F	1938	72	27	0	0	36	117	0			130	75	60	0	26.3		39	50.9	95		8.7	49.7	29.1	5.5	7.8	7.3	1	12	1	1			1
1556	M	1980	30	27	0	0	41	104	0	125	80	120	75	77	0	15.6		7.8	4.7	93		11.2	5.5	2.6	0.2	1.9	0.8	0	2	0	1	0		0
1557	F	1948	62	29	0	0	38	108	1	180	100	160	95	76	1	25		86.5	47.9	95		16.6	50.1	37	4	0.8	8.4	1	13	0	1			1
1558	M	1945	65	32	1	1	43	112	1	190	100	125	65	55	1	19.6		76.2	48.3	91		44.8	55.8	37	0	0	18.8	1	14	1	1	0		1
1560	M	1951	59	42	1	3	46	124	0	140	90	120	80	57	1	26.1		97.6	87.2	86		61.9	88.6	76.9	7.1	0.2	4.3	1	12	1	1	1		1
1561	M	1969	42	36	1	2			1	250	160	140	90	76	1	21.4		105.6	35.8	93		30.3	43.1	20.2	2.4	2.4	18.1	1	17	1	1	0		1
1563	M	1964	46	31	1	1	47	119	1	150	100	110	70	65	1	26.7		34.7	24.6	95		12	33.6	2	0.8	0	30.8	1	12	1	1	0		1
1565	M	1958	52	26	0	0	41	93	0	165	90	125	80	62	1	19.3		0	13.5	95		5	13.5	6.6	0.1	0.9	5.9	1	14	1	1	1		0
1566	M	1957	53	35	1	2	45	117	1	160	100	135	95	51	1	20.2		81.2	32.2	93		59.6	37.4	14.9	4	3.4	15.1	0	4	1	1	0		1
1567	M	1966	44	41	1	3	52	126	1			190	110	57	1	22.7		88.7	66.2	92		53.9	74.1	57.8	4.4	0.8	11.1	1	13	1	1	0		1
1568	M	1949	61	29	0	0	45	108	1	180	110	150	90	66	1	21.9		50	7	96		6.4	8.2	2.4	0.3	0.2	5.3	0	11	0	0			0
1569	M	1956	55	28	0	0	44	108	1	180	100	120	70	61	1	25.3		0	33.4	97		0.7	33.4	19.5	0.5	0.2	13.2	0	13	0	0			1
1570	M	1965	45	24	0	0	38	100	1	180	100	130	80	80	1	18.6		21.9	24.5	95		8.3	23.9	3.9	0	0.2	19.9	1	6	0	1			0
1571	M	1970	40	44	1	3	48	125	0	200	110	140	80	71	1	27.6		68.2	52.2	94		40.1	62.1	45.8	4.3	0.8	11.3	1	9	1	1	0		1
1572	M	1947	63	40	1	2	50	141	1	180	110	140	90	51	1	28.4		76.7	65.2	89		67.9	69	54.1	6.5	0	8.4	1	12	1	1			1
1573	M	1936	74	27	0	0	41	105	1	200	100	120	70		1	19.9		53.8	25.2				36.1	19	0	0	17.1	1	6	1	1			1
1575	M	1962	49	29	0	0			1	180	130	130	90	62	0	19.9		14.7	5.8	96		2	9.5	2.1	0.8	0.1	6.5	0	2	0	1	0		0
1576	M	1967	43	27	0	0	39	107	0					53	1	21		75.6	43.2	95		17.4	44.4	15.1	0.8	5.4	22.9	0	3	1	1	0		1
1577	F	1973	37	43	1	3	41	115	1	230	180	160	100	79	1	23.8		8.9	7.9	95		1.6	8.1	3.8	0.3	0.3	3.7	1	8	1	1	0		0
1578	M	1977	33	35	1	2	46	129	0			120	80	59	1	17.9		59.4	27.5	95		53.5	45.3	25.9	2.7	1.1	15.6	1	16	1	1	0		1
1579	M	1949	61	29	0	0	41	108	1	190	100	140	80		1	21.2		18.9	21.8	96		7	20.5	9.4	1.5	0.8	8.7	0	7	1	1	0		0
1580	M	1948	62	42	1	3			1	160	80	150	80	63	1	26.3		88.1	78.4	86		71.6	80.1	69.1	1.2	0	9.8	1	12	1	1	0		1
1581	M	1938	72	21	0	0	39	94	0	170	95	150	95		1	17.2		20.6	15	95		8	19.3	12.1	2.1	1.3	3.7	0	4	0	1	0		0
1582	M	1939	71	33	1	1	48	135	0						1	15.1		21.8	25				24.7	2.5	0	0	22.2	1	15	1	1			0
1583	M	1959	51	42	1	3	49	128	1	220	120	130	80	60	1	26.2		73.3	67.6	93		51.1	69.4	49.6	5.6	0.9	13.3	1	21	1	1	0		1
1584	F	1955	54	42	1	3			1	190	100	130	80	60	1	20.5		37.9	19.6	92		29.6	24.7	3.1	0.2	0.5	20.9	1	9	1	0	0		0
1585	M	1949	62	40	1	2	56	139	1	160	100	130	80	59	1	18.9		41.5	16.6	91		38.9	26.6	15.8	0.1	0	10.6	0		1	1	1		0
1586	M	1979	31	43	1	3	52	140	1	170	140	130	90	66	1	28.2		84.1	81.9	87		86.5	83.1	74.5	5.7	1.4	1.4	1	22	1	1	0		1
1588	M	1957	54	50	1	3	51	139	1	185	110	120	80	39	1	21.8		0	18.1	89		57.7	18	3.5	0.4	0.7	13.4	1	8	1	1			0
1589	M	1955	55	39	1	2	50	133	1	200	110	140	70	70	1	20		22.4	11.8	81		0	18.9	9.5	0.8	0.3	8.4	1	5	1	1	0		0
1590	F	1960	51	24	0	0	33	85	0			110	80	61	1	22.7		86.5	21.1	96		2.5	24.8	10.2	0.3	0.8	13.5		3	0	1	0		0
1591	M	2000	10	26	0	0	30	80	0					93	1	19.3		8.2	5.9	94		20.2	7.3	1.4	0	0.4	5.5	0	5	0	1			0
1592	F	1951	60	30	0	0		118	1	200	100	120	75	87	1	16		55.8	72.5	93		12.5	61.3	46.8	0.5	2.7	11.2	1	20	1	1	1		1
1593	M	1953	57	38	1	2	46	135	1			130	80	75	1	19.8		42.1	44.7	87		39.1	43.6	29.1	2.6	1	10.9	1		1	1	0		1
1594	F	1936	74	24	0	0	33	74	1	175	75	110	55	52	0	21.6		13.9	15.7	95		1	15.6	5.6	0.6	0.3	9	0		0	1	0		0
1595	F	1949	61	27	0	0	41	94	1	270	110	150	90	53	1	18.9		67.7	51.8	95		19.7	58.5	42.2	1.5	4.1	10.6	0	7	0	1	0		1
1596	M	1950	60	35	1	2	47	116	0			140	70	55	1	23.7		75	50.1	93		43.4	50.2	31.1	4.8	3.1	11.1	1	11	1	1	0		1
1597	M	1945	65	47	1	3	50	137	1	240	130	140	80	58	1	20.3		31.7	34.7	95		12.1	32.9	13.3	0.9	0	18.7	1	11	1	1	1		1
1598	F	1936	74	31	1	1	35	97	1	180	110			82	1	23.7		105.9	28.1	96		2	28.9	7.8	1	0.6	19.5		2	1	1	0		0
1599	F	1950	60	48	1	3	46	145	1	180	110	140	90	67	1	19.1		91	68.9	87		47.7	74.7	54.6	6	5	9.1	1	16	1	1	0		1
1600	M	1964	46	29	0	0	47	108	0					60	1	19.1		70.9	27.5	95		8.4	34.2	23.7	2.1	5.6	2.8	1	7	0	0	0		1
1601	M	1963	47	35	1	2	47	127	1			145	93	56	1	40.1		52.6	61.1	92		58.9	60.7	52.1	6.1	0.7	1.8	1	19	1	1	0		1
1602	F	1970	41	45	1	3	43	136	0			130	90	78	1	15.4		35.2	20.3	94		13.6	24.8	7.3	0	0	17.6		15	1	1	0		0
1603	M	1950	60	40	1	2	51	135	1	180	90	140	70	59	1	21		65.3	56.9	93		43.7	62.3	35.1	4.1	4.3	18.8	1	15	1	1			1
1604	M	1979	31	52	1	3	54	152		150	100	140	80	66	1	23.2		113.8	86.1	89		78.9	87.2	46.8	4.6	29.4	6.4	1	15	1	0	0		1
1605	M	1975	35	40	1	2	49	138	1	140	75	130	70	59	1	19.4		63.1	58.7	94		23.3	61.6	34.8	4.8	7.6	14.4	1	12	1	1	0		1
1606	M	1954	56	40	1	2	47	132	1	170	110	130	70	50	1	22.7		0	57.8	91		42.6	57.7	37.9	1.7	1.8	16.4	1	15	1	0	0		1
1607	M	1940	71	35	1	2	47	119	1	160	90	130	70	50	1	19.1		56.8	31.9	94		12.8	36.6	21.2	0.9	2	12.4	0	10	0	0	0		1
1608	M	1961	49	34	1	1	53	116	1	180	90	150	90	60	1	26.4		70.9	82.3	89		48.9	74.9	24	35.1	13.5	2.3	1	8	1	0			1
1609	M	1959	51	40	1	2								70		19		26.9	16.3	95		4.3	18.5	2.3	0.1	0.3	15.7							0
1610	F	1961	49	30	0	0								65		16.9		2.1	3.5	97		1	2.5	0.1	0	1	1.3							0
1611	M	1972	38											36		23.1	11.3			95	33	19.6	39.6	9.3	4.7	5.7	19.8							1
1612	M	1962	48											74		18.2	6.8			94	71	67.5	76.4	47.1	1.7	9.1	18.5							1
1619	M	1955	49	45	1	3	48	193	1					70		21.6	41.9			89	47	61.1	79.4	39.1	0.4	0.2	39.8	1	18	0	0	0		1
332	M	1938	68	35	1	2	47							72		22.6		41.8	35.7	92		17.6	36.4	5.1	1.1	3.6	26.6							1
329	M	1978	28	30	0	0	44	110						84		18.6	32.1			97	89	3.1	11.5	4.3	1.1	3.8	2.4	1	12	1	1	0		0
1620	M	1947	64	32	1	1								78		17.7		82.9	47.5	94		32.7	48.8	37.6	1.3	0.8	9.1							1
1621	F	1965	45	47	1	3	40	128	1	280	140	130	80	70	1	20.8		51.9	36.2	95		14.7	40.6	29.9	2.2	6.6	1.9	1		1	1	0		1
1624	M	1963	47	31	1	1										16.1		21.8	29.8				23.8	10	0	0.9	13							0
1203	F	1957	52	26	0	0	38	115	0	140	70	130	75	95		18.7	13.8			98	95	0.2	62.4	8.3	2.3	4.6	47.3	0	9	1	1	0		1
1625	F	1939	72	24	0	0	36	96	1	160	95	110	60	67	0	15.8		76.9	4.1	96		2	5.8	1.1	0.3	1.1	2.2	1	7	1	1	0		0
1626	M	1948	63	40	1	2	55	148	1	220	110	150	60		1	15.8		0	9.5	92		3	9.3	1	4.6	1	2.7	1	8	1	1			0
1627	M	1954	57	39	1	2	48	138	1	190	100	140	95	74	1	19.5		56.2	40.2	93		42.5	45.2	23.4	1.5	0.9	19.3	1	16	0	1	1		1
1628	M	1959	51	36	1	2	45	114	1	150	100	120	70	50	1	20.8		0	50.8	86		23	50.8	27.9	2.9	1.9	17.9	1	7	0	1	0		1
1629	F	1971	39	59	1	3	48	148	1	200	120	130	80	63	1	16.3		64.7	83.9	86		70	82.8	61.8	6.5	7.4	7.2	1	15	1	1			1
1630	M	1968	42	45	1	3	47	127	0	130	80	130	80	63	1	23.3		93.5	46.5	90		65	74.8	53	12.8	3	6	1	15	1	1	0		1
1631	F	1946	65	46	1	3	45	142	1	170	100			67	1	18.9		0	38.1	95		20.7	38.1	23.4	0.8	0.8	13.1	1	6	1	1			1
1632	M	1947	64	44	1	3	45	127	1	180	90	130	70	62	1	21.3		51.7	44.6	90		32	48.5	14.3	0.6	1.4	32.2	0	6	1	1	1		1
1633	F	1964	46	48	1	3	45	137	1	220	120	180	110	68	1	19.9		62.8	20.7	95		15	50.9	16.7	1.2	0.1	32.9	1	12	1	1			1
1634	M	1956	55	40	1	2	49	124	1	160	115	150	90	68	1	22.8		43	41.8	92		32	42	40.3	0	1.5	0.3	1	16	1	1			1
1635	M	1956	55	42	1	3	48	143	1	180	110	160	100	76	1	26.7		4.5	47	94		32	44.8	10.5	0	0	34.2	0	2	1	1			1
1636	M	1943	68	34	1	1	47	129	1	180	100	130	80	57	1	22.7		40	66.3	95		42	66.1	44.6	4.8	4.5	12.1	1	14	1	1	1		1
1637	M	1968	43	30	0	0	45	122	1	135	90	135	80	74	1	35		75.5	62.6	95		35.7	67.5	37.3	24.9	3	2.3	1	12	0	1	0		1
1638	M	1954	57	26	0	0	42	100	1	200	110	130	80	54	1	22		58.7	38.5	95		10.8	39.9	8.7	0.4	0	30.8	1	14	1	1			1
1640	F	1951	60	32	1	1	38	108	1	180	100	150	85	60	1	20.5		77.1	45.7	95		31.9	56.2	33.8	2.8	1.5	18.1	0	5	0	1	0		1
1641	M	1959	52	31	1	1	46	119	1	170	100	130	80	68	1	21.5		86.6	40.5	91		56	64	52.3	0.7	1.3	9.7	0	12	1	1	0		1
1642	F	1942	68	30	0	0	35	91	1	170	90	120	70	67	1	12.8		95.1	60.3	87		74.1	71.7	26.6	4.2	16.5	24.4	0	8	0	1	0		1
1644	F	1934	76	35	1	2	42	114	1	220	130	170	80	78	1	18.9		54.5	92.3	91		76	92.1	64.4	4	3.4	20.2	1		1	1			1
1645	M	1980	31	26	0	0	41	95	0			170	70	55	1	25.9		27.3	13.4	98		4.4	17.3	4.7	2	1.5	9.2	1	4	1	0	0		0
1646	M	1948	63	31	1	1	43	105	1			115	70	66	1	21.8		66.7	28.7	94		16	30.5	6.6	0.1	0.5	23.3			0	1			1
1647	M	1955	56	37	1	2	45	121	1	200	120	177	117	71	1	24.3		70.8	66.5	92		51	67.4	35.9	1.7	0.2	29.6	1	13	1	1	0		1
1648	M	1939	72	31	1	1	41	116	1	210	120	120	80	67	0	21.9		25.7	10.8	2		95	12	1.9	0.3	0.3	9.4	0	3	1	1	0		0
1649	M	1945	66	40	1	2	49	132	1	190	110	160	90	66	1	30.8		60.7	66.4	85		64	65	47.2	9.2	6.5	2.2	1	16	1	1	1		1
1650	M	1968	43	35	1	2	47	117	1	160	120	140	100	60	1	20.6		59.5	82.6	93		60	80.3	58.8	1	0.3	20.1	1	15	1	1			1
1651	M	1989	22	25	0	0	39	95	0	120	80	120	80	73	0	16.7		4.9	4.6	96		3.2	4.7	2.1	0.5	0.6	1.5	0	6	0	0	0		0
1652	F	1950	61	29	0	0	41	108	0	130	70	120	70	73	1	19.2		47.7	52	92		43	52	28.2	1.2	1.5	52	1	12	1	0	0		1
1653	F	1960	50	35	1	2	42	115	1	200	110	130	100	72	1	22.1		43.2	23.4	95		2.4	25.1	2.9	0	0.3	22	0	11	1	1	0		0
1654	F	1942	69	34	1	1								53		18.5		52.4	44.9	90		8.4	50.9	24	0	0	26.9							1
1657	M	1967	43	31	1	1	45	107	0	120	70	120	70	69	1	23.6		56.6	17.7	94		35.3	37.4	15.8	0.6	1.8	19.2	1	15	0	0	0		1
1658	M	1977	34	30	0	0	42	100	0			110	85		1	17.5				96	58	2.1	10.4	1.4	2	1.2	3.6	0	5	1	0	0		0
1659	F	1974	36	37	1	2	37		0	120	70	120	70	78	1	18.2		39.5	39	95		42.9	39.2	13	1.6	1.6	22.9	1	13	1	0	0		1
1660	F	1956	55	36	1	2	42	108	1	150	100	120	90	69	1	16.9		71.2	24.2	92		9.5	28.2	11.1	0	0.7	16.4	1	15	1	1	0		0
1661	M	1988	23	21	0	0	30	74	0							14.9							2.7	0.4	0.7	0.1	1.5	1	12	1	1	0		0
1662	F	1955	55	48	1	3	44	151	1	190	110	170	100	67	1	17.9		90.2	122.3	87		112	116.8	85.4	16.8	4.7	9.9	1	18	1	1			1
1663	M	1962	49	41	1	3	47	124	0	140	70	140	90	55	1	27.4		81.8	83.7	87		76.9	83.1	65.2	12.7	2.1	3.1	1	19	1	1	1		1
1664	F	1951	60	43	1	3	40	132	1	260	140	110	80	93	1	17.3		52.9	13.4	91		18	13.9	2.7	0.2	0	11	1	21	0	1	0		0
1665	M	1961	50	28	0	0			0	120	90	120	90		1	17.6		46	13.8				41	10.5	0	0.5	30	0	6	1	1			1
1667	M	1961	49	31	1	1	43	104	0	130	85	120	80	65	1	24.1		89.5	40.1	95		10.2	42.9	12.1	0.9	0.5	29.4	1	5	0	0	0		1
1668	M	1950	60	26	0	0	39	100	0			120	65	75	1	19.3		59.9	15.7	94		16.7	20.4	8.2	0.9	1.3	10	1	8	1	1	0		0
1669	M	1947	64	35	1	2	48	122	1	160	90	135	80	64	1	26.3		31.8	22.7	97		11.5	25.3	23.9	0.6	0.5	0.3	1	10	0	1	0		0
1670	M	1951	60	30	0	0	42	105	1	180	100	120	80	57	1	22.3		28.6	13.2	95		11.4	23.8	16	1.5	0.7	5.6	1	14	0	1			0
1671	F	1960	50	23	0	0	38	108	0	120	70	115	70	57	0	18.1		10.8		96		8.7	7.8	1.5	0	0.5	8.7	0	3	0	0	0		0
1672	M	1942	69	33	1	1	52	137	1	200	90	140	90	56	1	21.5		42	36.3	93		37.3	37	23.3	0.1	1.8	11.8	1	14	1	1	0		1
1673	M	1976	35	29	0	0	44	107	0			110	70	78	1	23.7		13.3	11.1	95		1.3	11.7	3.8	0.2	0.3	7.4	1	4	1	0	0		0
1674	M	1962	48	32	1	1	43	114	0	140	90	130	80	71	1	22.1		75.1	31.2	92		28.4	39	23.4	0.6	0.8	14.2	1	13	1	1	0		1
1675	M	1953	57	47	1	3	55	150	1			125	75	71	1	18.3		62.8	25.1	91		26	32.8	20.9	1.8	3.1	7	1	12	0	0	1		1
1676	F	1959	51	39	1	2	47	138	1	250	140	160	90	99	1	22.3		0	44.5	89		26.1	44.1	43	0.7	0.5	0	1	15	1	1	0		1
1678	M	1947	64	33	1	1			1	200	120	160	95	61	1	18.5		22.1	28.4	94		19.4	22.7	4.1	0.9	7.1	10.6	0	11	1	1	0		0
1679	F	1970	41	35	1	2	38	113	1	140	100	130	80	65	1	17		38.3	14.4	96		9.6	16.1	4	0.2	0	11.9	1	17	1	1	0		0
1680	M	1956	55	28	0	0	40	105	0			110	70	64	1	16.9		0	15.5	95		4	15.4	4.6	0.2	1.8	8.9	1	9	1	0	0		0
1684	M	1984	27	28	0	0	41	102	1	160	90	100	50	57	1	17.4		13	2.7	96		1	4.9	1.4	0	0.6	2.9	1	8	0	0	0		0
1686	F	1946	64	22	0	0	43	86	1	200	120	130	80	52	0	20.9		42.7	21.2	96		3	32.8	8.3	1.5	3.4	19.5	0	7	0	1			1
1687	F	1949	62	35	1	2	38	127	1	160	100	120	70	69	1	18.6		10.3	7	93		7.7	7.6	3.2	1.5	0	2.9	1	14	1	1	0		0
1688	F	1967	44	38	1	2	40	118	1	195	125	160	110	63		18.6		82.8	58.2	93		66	72.1	65.9	4.4	1.2	0.5	1	18	1	1	0		1
1689	F	1955	55	34	1	1	37	108	1	210	115	120	70	65	1	27.2		79.9	50.5	94		36	55.4	41.1	2.1	0.4	11.9	1	12	1	1			1
1690	M	1954	57	42	1	3	50	138	1	150	90	130	80	68	1	22.1		0	82.1	91		54	82	65.4	2.7	2.9	10.9	1	18	1	1			1
1691	M	1955	55	36	1	2	46	113	1	200	140	140	110	53	1	23.2		69.6	58.5	95		33.3	66.2	14.1	2.6	48.7	0.8	1	9	1	1	0		1
1692	F	1999	12	30	0	0			0					73	1	15.2		41.8	45.7	96		15	41.8	16.6	0.4	1.6	23.3	1	18	1	1	0		1
1693	M	1950	60	26	0	0			0	120	90	120	80	65	1	20.1		42.9	27	95		13	27.4	4.8	0.1	1.8	20.8	0	8	1	1	0		0
1694	F	1945	66	35	1	2	39	121	1	210	140	160	100	75	1	20.7		66.7	51.4	92		30	55.9	54.8	0	0.5	0	1	14	1	1	0		1
1696	F	1963	47	40	1	2	41	114	1	150	110	120	90	80	1	16.4		60.1	35.3	91		24.2	46.9	15.3	0.6	2	28.9	1	15	1	1			1
1697	M	1934	77	29	0	0	46	110	0	155	100	130	87		1	18.5		61.4	34.7				39.2	6.1	0.5	0.5	32	0	2	1	1	0		1
1698	F	1950	61	33	1	1	37	108				130	70	70	1	21.5		24.8	58.1	94		31.3	55.7	41.1	2.9	3.1	8.5	1	14	1	1			1
1699	M	1968	43	34	1	1								78		18.3		45.8	47.3	93		28.5	47	8.8	0	0	38.3							1
1671	F	1945	66	29	0	0	38	109	0			120	70	70	1	18.7		72.7	33	93		22.3	34	7.4	0.8	0.3	25.5	1	12	0	1	0		1
1672	M	1968	43	33	1	1	44	113	0	170	90	135	85	65	1	19.2		84.3	37.4	91		51	69.5	36.8	9	10	13.5	1	15	1	1	0		1
1673	F	1937	74	39	1	2	43	116	1	180	90	140	80	66	1	21.9		101.1	100.8	84		69.6	100.9	90.5	0.7	0.1	9.5	1	19	1	1	0		1
1674	F	1948	62	24	0	0	37	85	0	120	80	110	80	63	1	18.7		9.1	16.1	95		4.7	13.2	8.7	0.7	0.4	3.4	0	2	0	0	0		0
1675	M	1946	65	28	0	0	40	93	1	180	145	135	85	51	1	20.8		45.9	37.2	95		29.3	41.8	31.1	3	2	5.6	1	10	1	1	0		1
1676	M	1938	73	29	0	0	46	107	1	160	90	120	90	67	1	23.3		29.9	51.1	93		31	47.3	36.4	1.1	0.4	9.4	0	12	1	1	0		1
1678	M	1966	44	33	1	1	46	114	0			140	80	60	1	35.5		74.1	82.8	92		20.8	76	14.6	59.1	2.1	0.3	1	18	1	1	1		1
1679	F	1954	71	29	0	0	38	108	1	160	90	120	70		1	20.4		70.4	69.7				69.9	60.7	0	0	9.2	1	6	1	1	0		1
1680	M	1953	58	40	1	2	50	133	1	280	170	160	90		1	17.6		39.4	22.2				28.1	23.5	0.1	0.5	4	1	2	1	1	1		0
1681	M	1951	59	38	1	2								48		21.4		62.1	63.6	92		54.3	63.1	16.7	6	22.8	17.6							1
1682	M	1947	64	30	0	0	47	114	1	180	110	135	80	69	1	29.6		43.2	44.4	91		45.1	44	31.6	2	0	10.5	0	8	0	1	1		1
1683	F	1950	61	20	0	0	34	85	0	120	70	110	70	67	1	23.9		41.4	20.9	95		3.5	21.1	10.6	0.9	0.9	8.7	0	11	1	1	0		0
1684	M	1966	45	33	1	1	43	107	0	120	80	100	70		1	21		66.3	80.9				80.3	62.6	2.4	2.2	13.2	1	13	0	1	0		1
1685	M	1953	58	40	1	2	48	130	1	180	100			77	1	18.1		37.7	83.3	83		77.1	79.3	63.4	2.4	0.8	12.7	1	11	1	1	0		1
1686	M	1953	58	37	1	2	47	132	1	180	140	120	80	64	1	14.6		0	5.2	94		2	5.2	0.5	0.2	0.9	3.6		16	1	1			0
1687	M	1958	53	31	1	1			0					85	1	19.5		66.4	54.5	88		59	60.5	3.3	5.8	37.8	13.6	1	18	1	1	1		1
1688	M	1951	59	26	0	0	43	103	1	200	140	130	95	68	1	22.7		44	42	93		23	43.5	18	0.8	0.4	24.4	1	15	1	1	0		1
1689	M	1985	25	31	1	1	41	109	0					61	1	17.3		17.1	9.2	95		7	15.9	1.7	0.6	0.8	12.9	0	9	0	0	0		0
1690	F	1968	43	27	0	0	37	103	0	120	70	120	70	71	1	19.4		13.6	1.9	96		2	11.3	3.3	0.4	0	7.6	1	11	0	0	0		0
1691	M	1936	74	35	1	2	51	132	1	180	110	150	100	60	1	20.5		92.3	75.2	93		56.3	81.2	67.7	1.2	1.3	10.9	1	19	1	1	0		1
1692	M	1963	47	27	0	0	41	107	0	140	90	130	70	66	1	20.2		24	7.1	95		7	21	10.3	0.7	0	9.9	1	12	0	1	0		0
1693	M	1957	54	26	0	0	45	102	1	145	110	140	90	69	1	21.5		88.4	25.6	91		32	53.4	39.6	2.6	0.8	10.4	1	8	0	1	0		1
1695	M	1964	46	35	1	2	43	114	0			130	90	62	1	16.5		7.1	3.2	95		2	4.5	0	0	1.8	2.7	0	14	0	1	0		0
1696	M	1946	64	36	1	2	45	117	1	230	130	155	70	61	1	25		0	34.8	94		1.1	34.7	4.1	0.3	0.2	30.1	0	7	1	1	0		1
1697	M	1981	30	26	0	0	42	96	0					60	0	20.8		29.1	10.1	95		1.9	15.4	3.9	0.2	0.5	10.9	0	3	0	1	0		0
1698	F	1961	49	34	1	1	39	117	1	150	100	140	90	61	1	20.7		89.6	62	86		77.4	73.3	50.5	9.6	7.8	5.3	1	12	0	1	0		1
1699	F	1940	71	27	0	0	40	103	1	190	110	130	80	56	0	18.2		26.5	16	95		5.7	20.3	9.7	1.3	4.3	5	0	7	0	1	0		0
1700	M	1943	69	25	0	0	47	108	1	160	95	140	80	67	1	22.4		24	7.6	96		3.4	7.8	1.9	0	0.3	5.6	0	4	1	1	0		0
1701	F	1963	49	24	0	0	37	98	0	130	70	120	75	62	1	25.6		57.7	18.7	94		14.7	30.1	23.8	1.7	0.7	4	0		0	1	0		1
1702	M	1934	77	26	0	0	39	96	0			95	65	74	1	18.9		51.1	21.4	92		6.8	24	8.7	1.8	1.9	11.7	1	9	1	1	0		0
1703	M	1959	52	29	0	0	42	122	1	180	120	140	90	62	1	27.4		82.3	83.3	87		79.7	83.3	66.2	13.7	0.7	2.7	1	15	1	1	0		1
1704	M	1925	86	28	0	0	47	112	1	210	130	140	90	59	1	30.2		67.4	63.4	94		54.9	65.2	4.1	8.2	24.3	28.6	1	14	0	1	0		1
1705	M	1957	55	27	0	0	42	95	1	180	105	140	70	47	1	32.3		39.5	5.1	93		15	23.4	16.2	4.1	1.3	1.8	1	14	1	1	0		0
1706	M	1944	68	34	1	1	45	117	1	210	100	140	90	76	1	26.1		98.8	74.5	92		76.6	76.2	8.4	2.7	26.4	38.6	1		1	1	1		1
1707	F	1951	61	33	1	1	35	111	1	210	110	150	90	83	1	17.6		35.4	31.3	95		6.3	34.1	9.7	1.4	4	19	1		1	1	1		1
1708	F	1971	41	39	1	2	50	131	0			130	80	68	1	17.3		93	75	91		56	78.1	57	6.5	3.6	10.9	0		0	1	0		1
1709	M	1948	63	26	0	0	39	96	1	160	90	120	85	68	1	20		0	51.5	96		21.8	51.4	29.1	0.2	0.7	21.4	1		1	1	0		1
1710	F	1964	47	37	1	2	38	108	1	220	110	120	80	73	0	17.5		7.4	11.9	97		2.4	10.9	4.1	1.5	0.3	5	0		1	1	0		0
1711	M	1977	34	35	1	2	43	119	1	140	95	130	90	89	1	33.1		83.7	77	94		42.9	78.6	57	19.2	0.9	1.4	1	16	1	1	0		1
1712	M	1957	54	35	1	2	47	130	1	170	115			63	1	25.8		14.6	63.8	91		16	63.2	45.6	0.5	0	17	1		1	1			1
1713	M	1965	47	26	0	0	40	104	1	160	90	130	70	65	1	35.4		69.5	68.8	92		30.3	68.8	48.2	17.9	1.7	1	0	2	1	1	0		1
1714	F	1957	55	42	1	3			1	200	100	140	70	73	1	17.8		0	12.6	95		6.3	12.5	4.9	0.7	0.3	6.6	1	5	1	1	0		0
1715	M	1957	54	41	1	3	50	132	1	160	120	150	110	81	1	18.4		48.9	53.6	93		32	50.3	39.7	4.3	3.4	2.9	0	12	1	1	1		1
1716	F	1952	59	35	1	2	39	105	0	120	75	110	70	68		21.9		14	9.4	96		3.3	11.1	2.5	0	0.9	7.7	1	7	1	1	1		0
1717	M	1985	26	19	0	0	36	78	1	150	100	130	85	60	1	18.2		11.3	5.3	97		3.6	9.9	3.7	0	0.2	6.1	1	14	0	0	0		0
1718	F	1966	46	34	1	1	36	105	1	150	80	110	60	67	1	27		87.8	64.7	92		64	72.9	52.3	14.2	3.1	3.3	1	12	1	1	0		1
1719	M	1952	59	38	1	2	49	139	1	220	100	150	70	77	0	18.9		35.5	33	93		11	33.2	7.7	0.9	2.2	22.4	1		1	1	1		1
1720	M	1952	59	36	1	2	39	118	1	170	90	110	70	56	1	21		110	25	92		16.3	31.5	14.8	0.7	1.5	11.5	0		0	1	0		1
1721	M	1969	42	31	1	1	39	101	0			125	85	64	1	22.2		3.4	5	96		3	7.9	1.9	0	0	2.9	0		0	0	0		0
1722	M	1979	32	31	1	1	46	126	1	165	100	120	75	70	1	22.2		12.5	14.1	96		4.4	16	2.7	0.9	0.9	9.5	0	7	1	0	0		0
1723	M	1957	54	38	1	2	56	140	1	170	100	150	100	95	1	22		31.9	43.3	88		75.9	41.7	18.3	1.8	1.2	20.3	1	12	1	1	1		1
1724	F	1956	55	38	1	2	41	133	1	180	110	160	100	58	1	20.8		41.7	44.1	94		36.4	43.8	27.5	4	2.4	9.9	1	13	1	1	0		1
1725	M	1990	21	19	0	0	34	85		120	70	110	70	65	0	18.8		9.2	5.9	95		15.8	7.7	1.1	0.3	0.6	5.7	0	8	1	1	0		0
1726	M	1956	55	37	1	2	49	130	1	220	130	140	90	72	1	21.1		85.9	69.2	91		68	73.3	44.4	5.7	13.2	10	1	15	1	1	0		1
1727	M	1973	38	38	1	2	48	124	1	180	110	160	100	54	1	22.2		73.9	28.9	89		47.6	38.9	16.9	1.1	0.2	20.7	0	12	1	1	0		1
1728	M	1948	64	38	1	2	54	130	1	200	100	150	80		1	21.1		37.6	0				36.9	16.2	0	2.3	18.5	1	15	1	1	0		1
1729	M	1981	30	25	0	0	46	96	0	120	70	120	70	57	1	21.4		10.7	13.3	95		18.6	11.6	0.8	0.2	0.5	10.2	0	11	1	1	0		0
1730	M	1956	55	30	0	0								79		35.5		6.3	67.6	92		45	65.3	51.9	9	0.5	3.9							1
1731	F	1951	60	33	1	1	36	106	0	140	100	130	90	68	0	20.7		43.4	37.3	94		7.3	40.5	15.2	0.4	0.3	24.6	0	2	0	1	0		1
1732	F	1975	36	30	0	0	38	92	1	240	160	120	80	51	1	17.6		42.9	24.9	94		24	29.4	12.3	1	8.5	7.6	1	3	1	1	0		0
1733	F	1961	50	40	1	2	39	128	1	200	80	130	80	67	1	17.4		14.6	23	94		42.9	21.5	4.9	0	1.3	15.3	1	8	1	1	0		0
1734	M	1952	59	42	1	3	48	134	1	180	110	115	70	62	1	22.1		40.2	63.3	92		45	61.4	35.5	0.6	2.2	23.1	0	2	1	1	0		1
1735	M	1965	46	27	0	0	36	103	1	180	100	130	80		1	18.2		65.6	36.8	91		45	56.1	28.5	2.6	4.2	20.8	0	3	1	0	0		1
1736	M	1983	28	41	1	3	47	137	0	120	70	120	70	73	1	16.3		125.4	110.9	91		61.9	114.3	79.2	2.8	2.9	29.4	1	19	1	1	0		1
1737	M	1952	59	31	1	1	45		1	190	95	150	80	65	1	21.8		63.5	62.9	91		45	63	37.7	2.7	0.6	22.1	1	14	0	1	0		1
1738	M	1955	56	38	1	2	45	140	1	160	90	130	70		1	19.3		34.3	17.6	94		9	18	3.9	0.1	0.8	13.2	1	4	0	1	0		0
1739	F	1966	46	38	1	2	38	111	0			120	80	71		28.8		85.2	98.3	89		79	87.1	47.3	10.7	22.9	6.1	1	4	0	0	0		1
1740	M	1965	46	31	1	1								65		25.3		86.4	38.6	92		57	74.4	50.3	9.7	11.2	3.2							1
1741	M	1968	43	57	1	3	55	160	1	240	130	150	80		1	20.4		67.1	28.9	82		100	35.7	5.4	1	0.6	28.7	0		1	1	0		1
1743	M	1939	72	46	1	3	50	140	1	160	90			69		18.9		0	89.5	76		78	89.1	54.2	15.3	11.4	8.2	1		1	1			1
1744	M	1982	29	31	1	1	43	112	0	130	70	120	70	78	1	22.2		27.6	26.3	96		3.7	27.4	11.7	0.1	1.9	13.6	0	8	1	1	0		0
1745	M	1966	45	60	1	3	49	160	1	200	120	150	80	65	1	18.4		82.4	120.2	91		79	108.2	71.1	5.7	2.5	28.8	1		1	1	1		1
1747	M	1959	52	28	0	0	42	111	1	200	160	145	85	63	1	24.1		23.1	16.9	95		7	17.1	5.6	0.2	1.2	10	1	12	1	1			0
1749	M	1969	42	46	1	3	44	144	1	220	110	120	75	81		21.5		90.9	53.1	96		0	63.2	37.3	1.6	0	24.3	1	4	1	0			1
1750	F	1959	52	37	1	2	46	124	1	220	120	165	80	67	1	17.7		0	5.3	94		8	5.3	2	0	0.7	2.5	0	2	1	1			0
1751	M	1954	57	35	1	2	49	117	1	170	90	140	70	64	1	17.8		46.4	38.1	93		42.7	40.3	25.1	3.6	2.6	9		6	1	1			1
1752	M	1953	58	26	0	0	41	113	1	180	100	150	100	65	1	21.2		53.6	12.8	95		2	16.8	5.8	0.5	0.3	10.2	1	16	1	1	0		0
1753	F	1957	54	31	1	1	39	111	1	220	130	170	90	70	1	19.7		45.6	63.5	94		16.5	50.7	30.9	0.7	1.3	17.8	1	6	1	1			1
1754	F	1942	69	42	1	3	39	135	1	210	120			50	1	19.2		91.2	84.3	88		79.8	85.5	64.9	4.2	3.4	13.1	1	8	1	1			1
1755	F	1957	54	38	1	2	40	116	1	220	120	130	80	94	1	24.7		83.5	91	91		64.7	86.2	75.4	4.1	1.8	4.9	1	8	1	1			1
1756	F	1950	61	44	1	3	46	141	1	200	100	140	80	52	1	15.6		42.7	104	87		54	98	74.4	1.6	1.1	20.9	1	14	1	1	1		1
1757	F	1954	57	38	1	2	36	107	1	180	100	130	70	64	1	19.1		43	13.6	96		3	22.3	0.5	15.2	1.3	5.3	1	14	0	1	0		0
1758	F	1952	59	40	1	2	44	127	1	180	110	145	75	57	1	30.4		61.6	71.1	94		52.4	64.7	57	0	0	7.8	1	16	1	1	0		1
1760	F	1963	48	47	1	3	51	134	1	150	105	140	90	78	1	21.6		71.8	59.1	87		95.8	61.8	49.3	5	7.6	0	1		1	1	0		1
1761	M	1971	40	41	1	3	50	126	1	180	110	140	75	64	1	25.3		82.2	69.6	84		80	81	62.9	15.2	1.6	1.4	1	16	1	1	0		1
1762	F	1946	65	31	1	1	36	97	1	240	120	125	85	46	1	16.8		6.3	8.4	95		8.7	8.1	1.3	0.8	0.3	5.8	1	12	1	1	0		0
1763	F	1961	50	32	1	1	38	105	0			130	80	68	1	31.9		78.1	74.5	92		79.6	76.1	42.4	8.5	14.7	10.5	1	22	1	1	0		1
1764	M	1946	65	25	0	0	41	94	1	160	90	140	90	61	1	23		76.9	26.2	95		3.9	27	7.5	0.5	1.4	17.6	1	10	1	1	0		0
1765	M	1958	53	38	1	2	50	128	1	220	110	160	100	65	1	22.8		38	54.4			35	51.6	6.5	1.3	1.1	42.7	0	12	1	1			1
1766	M	1974	38	29	0	0	41	98	0					59	1	20.7		112.9	28.5	95		24.4	40.5	20.4	6.9	1.8	11.4	1	12	1	1	0		1
1767	M	1978	34	30	0	0	43	108	0					57	1	24.3		0	52.2	96		19.6	52.1	38.9	1	0.4	11.7	1	10	1	1	0		1
1768	M	1957	55	38	1	2	42	125	0	140	80	130	70	76	1	17.5		110.8	87.9	92		67	95.9	57.5	4.2	3	31.2	1	9	1	1	0		1
1769	F	1947	65	26	0	0	36	94	1	170	90	130	80	67	0	20.1		15.1	5.8	95		4.5	7.6	1.7	0.4	0.3	5.4	0	9	1				0
1770	M	1951	61	29	0	0	47	112	1	150	110	120	70	64	1	24		70.6	14	94		19	32.2	15.1	79	2.5	6.6	1	15	1	1			1
1771	M	1977	35	32	1	1	40	104	0			120	70		1	20.5		21.5	2.4				12.7	8.1	0	0.4	4.2	1		1	1			0
1772	M	1956	55	22	0	0	38	89	1	135	90	130	85	58	1	21		27.4	23.6	97		2.7	26.9	13.6	2.1	2.5	8.6	1	12	1	1	0		0
1773	F	1962	50	29	0	0	34	104	0			110	60	67	1	20		70.5	22.2	95		12	28	9.6	1.8	0.6	15.9	1	3	1	1	0		0
1774	M	1959	53	37	1	2	46	118	1	160	90	130	80	63	1	29.6		71.3	86.8	88		68.7	81.5	70	5.5	2.9	3.3	1	16	1	1	0		1
1776	M	1968	43	49	1	3	54	145	0	120	80			78	1	17.8		0	103.8	90		82	103.7	75.8	9.7	7.5	10.7	1	9	1	1	1		1
1777	M	1949	63	33	1	1	39	109	0	140	90	120	70	69	1	18.6		85.2	11.8	94		18	27.9	8.1	6.5	4.4	8.9	1	3	1	1	0		0
1779	F	1957	55	41	1	3	46	123	1	180	120	120	80	64	1	22.4		97.4	81.2	90		129.1	88.3	84.5	0	0	3.8	1	9	0	0	0		1
1780	M	1968	44	21	0	0	30	77	0	120	70	120	70	58	1	16.1		2.9	3.9	96		3.1	3.7	0.9	0	0.1	2.6	1	9	0	0	0		0
1781	M	1989	23	32	1	1	42	105	0					58	1	19.3		62.5	46.7	96		5.2	49.1	26.1	1.5	0.8	20.7	0	3	0	0	0		1
1784	F	1958	54	34	1	1	34	107	1	180	100	155	90	64	1	22.1		38.9	33.2	9		6.6	34.1	3	0.9	0.6	29.5	1	6		0	0		1
1785	F	1956	56	36	1	2	40	104	1	200	120	120	80	60	1	19.2		77.8	35	94		43.2	41	32.6	1.7	0.3	6.4	1	8	1	1	0		1
1786	M	1964	47	27	0	0	42	100	0	130	70			78	1	25.5		6.1	31.7	94		10.1	28.7	7.5	0.8	0.8	19.6	1	9	1	1	0		0
1787	M	1970	42	33	1	1	43	116	1	220	160	130	80	72	0	15		0	32.6	93		15	32.5	11.5	3.2	10	7.8	1	1	1	1	1		1
1788	M	1950	61	34	1	1	43	110	1	160	100	120	80		1	20.4		0	15.2	85		0	15.2	4.8	0.3	0.1	10	1		1	1			0
1789	M	1961	50	36	1	2	42	115	1	150	90	110	70	65	1	17.1		46.6	11	96		12.9	12.3	8.3	0	0.6	3.3	0	11	1	1	0		0
1790	M	1961	50	43	1	3	44	143	1	170	105	140	70	54	1	19.1		29	75.3	93		53.4	74	56.2	2.5	1.9	13.4	1	9	0	1	1		1
1791	M	1965	47				48	141	1	170	100	120	70			34.7		68.6	35.6				54.2	46.5	5	0.8	1.8		3					1
1792	M	1983	29	28	0	0	41	102	0			120	80	56	1	22.1		20	10.3	95		4.8	17.5	6	0	0.3	11.2	1	4	0	0	0		0
1793	M	1980	32	27	0	0	40	94	0			120	80	58	1	22.3		9.8	4.2	97		3.8	7.4	1.1	0.2	1.1	5.1	1	8		1	0		0
1795	F	1954	57	29	0	0	34	93	1	160	100	120	90	61	1	17		35.9	21	95		7.1	25.4	13.5	1.5	1.2	9.2	0	4	1	1	0		0
1796	M	1977	35	36	1	2	48	128	0					67	1	22.5		101	49.4	91		70.9	63.3	36.5	7.1	3.6	16.2	0	2	0	0	0		1
1797	M	1958	53	28	0	0	43	107	1	160	100	130	80	67	1	18.3		29.5	15	96		4	17.2	3.2	0.4	0.9	12.8	1	9	1	1	0		0
1799	M	1967	45	30	0	0	46	101	0	140	110	130	70	56	1	22		87.5	88.4	89		62.5	88.1	61.6	2.3	4.7	19.5	1	4	0	0	0		1
1800	M	1950	61	48	1	3	48	145	1	220	120	170	95	67	1	25.9		63.4	44.5	91		43	47.8	14.8	0.9	1.5	30.5	1	9	1	1	0		1
1801	F	1958	54	32	1	1	38	102	1	160	95	107	76	65	1	16.6		29																0
1782	F	1958	54	36	1	2	48	107	1	160	110	130	90	71	1	22.6		40.2	1.7	93		23	36.3	32.2	0.3	0.2	3.7	1	9	0	1	0		1
1783	F	1939	72	26	0	0	38	93	1	180	100	140	80	47	0	23.6		38	13.3	95		3.1	13.8	6.7	1.6	1.1	4.4	1	12	0	1	0		0
1784	M	1955	56	34	1	1	50	130	1	240	120	145	95	72	1	18.9		47.3	28.2	95		7.1	32.3	7	1	1.9	22.4	1	15	1	1			1
1785	F	1956	56	26	0	0	36	101	1	140	95	120	80	68	0	16.4		5.6	1.3	94		0	3.2	0.9	0.2	0.5	1.8	0	5	1	1	0		0
1786	F	1947	65	28	0	0	33	94	1	160	95	110	75	69	1	20.5		0	19.9	93		6.9	19.8	3.6	1.4	2.3	12.4	0	4	0	1	0		0
1788	M	1937	74	25	0	0	38	106	0					67	1	24.7		0	13.2	95		3.2	13.2	8.7	0.2	0	4.3	0		1	1	1		0
1789	M	1952	59	32	1	1	43	127	1	220	100	140	70	59	1	17.8		13.9	7.4	95		14	11	2.8	0	6.3	2	1		1	1	0		0
1791	M	1986	25	39	1	2	47	131	0	130	70	130	70	75	1	20.3		53.9	26.8	95		25	35.5	11.4	0.1	1	22.9	0	7	1	1			1
1792	F	1940	71	28	0	0	33	95	1	190	105	110	70	64	1	20.5		4.9	7.4	95		3.3	6.5	0.6	0	0.2	5.6	0	12	1	1			0
1793	M	1947	64	30	0	0	48	105	1	170	100	150	90		1	21.9		0	27.3				27.3	18.6	1.3	3.4	4	0	5	1	1	0		0
1794	M	1947	64	23	0	0	34	85	1	160	110	120	80	74	0	17		21.8	39.1	95		7.3	35.7	22.7	3.7	3.5	5.8	0	3	1	1	1		1
1795	M	1947	64	35	1	2	46	126	1	190	110	130	80	59	1	22.4		91.4	65.9	88		68.2	67.3	43.7	5.9	6.4	11.4	1		1	1	0		1
1796	M	1954	57	26	0	0	40	97	1	220	117	130	80	81	1	22.2		41.5	30.7	92		31.1	31.8	7	0.1	1.2	23.4	0			0			1
1797	M	1971	40	29	0	0	41	96	0			120	80			33.5		62	18.4				29.4	16.7	4.2	2.7	5.8	0	10	0	0	0		0
1798	M	1975	37	36	1	2	44	118	0			120	80	81	1	22.2		92.3	98.1	96		0	95.3	80.3	10.6	2	2.4	1	15	1	1	0		1
1799	M	1950	62	28	0	0	44	116	1	160	80	140	80		1	17.8		10.6	4				7.8	3.1	0	0.4	4.3		4	1	0	0		0
1800	F	1959	53	26	0	0	31	91	0			110	65	54	1	19.1		1	3.7	95		1.1	3.4	0.2	1.1	0.2	1.9	1	2	1	1	0		0
1801	F	1945	66	36	1	2	42	188	1	240	100	140	80	69	1	25.6		87.4	63.5	92		77.1	84.1	59.4	13.6	5	6.1	1	5	0	1			1
1802	M	1984	27	19	0	0	33	77	0			100	60		1	23.6		4.8	2.4				3.4	1.9	0	0.1	1.3	0	1	0	1	0		0
1803	M	1967	44	38	1	2	46	128	0			140	80		1	16.3		22.8	51.5				38.8	26.5	2.6	1.9	7.8	1		1	1			1
1804	M	1958	53	53	1	3	57	155	1	160	110	120	70	97	1	16.9		80.2	92.7	88		46.2	88.5	43.1	4.7	9.1	31.5	1	15	0	1	0		1
1805	M	1931	80	25	0	0			1	150	110	130	90	58	1	34.4		48	55.9	95		30.6	49	9.9	9.9	22.9	6.2	1	4	1	1			1
1806	M	1975	36	44	1	3			0	140	80	120	70	67	1	21.2		103.7	85.6	92		84.6	86.4	68	6.9	0.9	10.5	0	3	1	1	0		1
1807	F	1942	69	26	0	0	32	93	1	175	100	145	95	61	0	15.9		9.2	4.1	96		0.8	4.7	1.4	0	0	3.3	0		0	1	0		0
1808	M	1960	51	38	1	2	47	128	1	180	100	130	80	46	1	32.5		62.1	46.3	92		45.1	49.6	26.1	14.3	4.1	5	1	15	1	1	0		1
1809	F	1952	59	37	1	2	38	120	1	180	120	140	70	76	1	16.3		62	11.5	94		15.1	17.8	12.6	2.1	2.3	0.8	1	12	1	1	0		0
1810	F	1946	66	25	0	0			0					59	0	16.3		3.1	11.1	96		1.5	8.3	4.1	1	1.7	1.5							0
1811	M	1952	59	32	1	1	43	126	1	220	120	160	90	59		21.8		50	24.3	94		35.7	34	22.3	0	0	11.8	1		1	1	0		1
1812	M	1947	64	26	0	0	39	94	1	160	90	130	70		1	21.2		88.3	31.4				37.5	30	0.7	0.5	6.3	1	10	0	1	0		1
1813	M	1929	82	33	1	1	39	109	1	140	90	120	80	64		24.4		54	10.1	92		45.9	50.2	13	13	18.8	5.5	1	4	1	1	0		1
1814	F	1959	52	30	0	0	37	96	1	190	110	140	90	82	1	14.9		3.5	4	95		1.9	4	2.2	0.1	0.6	1	1	3	1	1			0
1815	F	1946	65	40	1	2	39	109	1	170	90	140	76	64	1	19.2		40	13.9	93		39.9	14	7.7	0.2	0.5	5.6	1	4	1	1	0		0
1816	M	1949	62	31	1	1	54	110	1	170	100	130	80	70	1	16.5		18.8	12.7	91		28.2	13.1	3.4	0	0	9.7	0	3	0	1	0		0
1817	M	1955	56	38	1	2	51	132	1	280	170	130	70	50		20.1		42.2	16.6	91		0	41.2	38.4	0.3	0.2	2.3		2	1	1	0		1
1818	M	1947	65	28	0	0	42	107	1			120	95	59	1	17.1		9.8	1.2	95		5.4	7.5	1	0.6	1.3	4.6	0	0	0	0	0		0
1819	F	1953	58	29	0	0	34	95	1	180	100	135	80	61	1	14		3.4	3.3	96		0	3.3	1.4	0.6	0.2	1	0	0	0	1	0		0
1820	F	1936	76	26	0	0	34	85	1	180	75	130	70	63	1	15.9		34.6	13.6	94		6.5	21.4	11.4	1.7	1.9	6.4	1	5	1	1			0
1821	F	1949	62	22	0	0	32	82	1	160	110	130	80		0	15.2		6.5	8.9				7.4	3.7	0.6	1.1	2	0	6	1	1	0		0
1822	F	1935	76	24	0	0	34	87	1	180	80	140	80	60	1	18.8		25.5	18.5	96		12	22.4	14.8	1.7	2.8	3.1	0		1	1	0		0
1823	M	1954	57	35	1	2	45	138	1	180	100	140	80	74	1	18.5		35.4	20.7	88		64	25.9	5.4	0.1	0.7	19.8	1		1	1	0		0
1824	M	1951	61	29	0	0	43	107				130	80	67	1	22.8		0	42.9	95		7.9	42.9	21	2.9	2.2	16.8	1		0	1	0		1
1825	M	1980	31	26	0	0	37	93	0					64		18.8		31.6	16.2	97		1.5	27.8	20.2	1.6	1.3	4.8					0		0
1826	F	1952	60	46	1	3	49	124	1	160	90	150	80	68	1	20		81.3	98.3	90		62.6	91.2	66.1	5.4	3.8	15.9	1	18	1	1			1
1827	F	1951	60	30	0	0	39	110	1	160	80	155	95	67	1	18.7		37.6	7.2	95		3.7	17.5	11.7	0.3	1.9	3.6	1	12	1	1			0
1828	F	1944	68	30	0	0	39	108	1	180	90	140	60	53		17.8		5.2	10	90		16.9	19.1	1	1.1	0.6	6.4	0	9	1	1			0
1829	M	1950	62	46	1	3	53	153	1	200	130	140	80	47	1	20		63.5	43.9	92		40.5	48.8	21.6	8.1	8.8	10.3	0	5	0	1	0		1
1830	M	1940	71	28	0	0	47	115	0	140	80	130	80	65	1	17.8		54.3	15	94		12	19.9	10.8	0.9	0.2	8.1	0	14	1	1	0		0
1831	M	1946	66	24	0	0	36	90	0			130	70	65	1	23.9		44.9	6.2	95		12	19.5	10.5	0.5	2.7	5.9	0	1	0	1			0
1832	M	1972	39	32	1	1	45	125	1	200	100	130	80	71	1	20.3		69.6	65.4	84		73.3	67	19.9	4.7	15.6	26.8	1	15	1	1	0		1
1833	M	1975	36	31	1	1	42	115	0			110	70	73	1	32		78.9	69	93		68.2	72.2	40.3	26.7	3.4	1.9	1	7	1	1	0		1
1834	M	1940	71	28	0	0	39	111	0			130	80	61	1	18		23.7	13.4	93		6.8	13.6	4.7	0.3	1.5	7.1	0	1	1	1	1		0
1835	M	1954	57	33	1	1	42	128	0			100	70	67	1	25.5		80.7	34.6	94		27	40.5	24.3	5	0.8	10.4	1	6	0	1			1
1836	F	1944	67	25	0	0	36	89	0	120	70	110	70	56	0	19.8		6.4	4.5	97		2.8	5	0.2	0.5	2.4	1.9	0	8	1	1	0		0
1837	M	1954	57	35	1	2			1	140	80	140	80	60	1	22.6		29.3	42.7	91		40	42.5	15.3	1.9	0.3	25	1	14	0	0	0		1
1838	M	1975	37	30	0	0	44	112	0			170	80	54	1	16.4		39.3	7.9	95		18	26.6	16.5	0.9	0.4	8.8	1	9	1	0	0		0
1839	F	1961	50	29	0	0	39	109	1	170	110	130	80	57	1	19.3		46.7	14.3	96		7.8	33.2	23.6	2	0.2	7.4	1	17	1	1			1
1842	M	1954	58	28	0	0	37	98	0			180	70	66	1	14.2		2.1	0.9	96		0	1.5	1	0.1	0	0.3	1	9	1	1	0		0
1843	M	1958	54	24	0	0	40	95	1	150	95	120	70	89		19.4		47.6	59.5	92		15.3	58.3	17.1	1.5	5.5	34.2	0	9	1	1	0		1
1844	M	1969	42	28	0	0	43	120	1	200	100	150	90	67	1	23.2		39.4	32.5	95		21	33.4	7.2	0.1	0.5	25.7	1	15	1	1			1
1845	F	1939	73	31	1	1	31	112	1	200	100	140	80	66	1	19.4		15.2	12.2	95		4	12.3	4.1	0.6	0.2	7.4	1	16	1	1	0		0
1846	M	1958	54	24	0	0	39	101	0			110	60	57	1	29.2		68.2	33.8	96		5.8	36.7	16.5	5.2	0.5	14.6		7	1	0	0		1
1847	M	1952	59	33	1	1	49	122	1	160	95	140	90	68	0	21.1		133.3	49.2	94		41	51.4	17	3.2	8.8	22.4	1	12	0	1	1		1
1848	M	1992	19	21	0	0	37	75	0					76	0	17.3		5.3	9.6	94		2.6	8.8	4.7	0.8	1.2	2	0	0	0	0			0
1849	M	1958	54	40	1	2	50	132	1	210	100	150	70	68	1	23.9		60.6	73.3	94		52.4	72.6	60.2	5.6	1.8	5.1		18	1	1	0		1
1850	F	1968	44	48	1	3	45	134	1	150	95	120	80	58	1	23		53.8	34.3	93		23.9	37.1	13.1	1.5	1	21.5	1	14	1	1			1
1852	M	1974	37	44	1	3	49	126						65	1	29		71.9	63.1	91		83.3	68.1	62.8	4.1	1	0.2	1	8	1	1			1
1853	M	1954	58	32	1	1	44	114	0	130	80	130	80	79	1	30.4		78.8	53.1	89		62.1	69.3	36.2	24.3	3	5.8	1	12	1	0			1
1854	M	1959	53	25	0	0	38	92	1	160	90	120	80	64	1	19.6		14.4	5.8	95		1.8	6.3	0.8	0.2	1	4.4	1	9	1	1			0
1856	F	1953	59	28	0	0	36	101	1	180	100			65	1	15.8		51.2	8.3	96		5.3	9.3	3	0.7	3.1	2.5	1	17	1	1	0		0
1857	M	1949	62	35	1	2	55	156	1	180	100	130	80	49	1	25.5		88.6	42.9	88		57.9	88	73.1	6.3	2.6	6	1	22	1	1			1
1858	M	1969	43	35	1	2	44	116	1	220	120	110	90	56	0	19.1		79.5	40.8	96		22.1	57.7	21.4	7.1	10.2	19	1	6	1	1	0		1
1859	M	1956	56	45	1	3	38	142	1	185	110	160	90	66	1	20.1		0	12.8	96		1	12.8	4.6	0	1.2	7	1	17	1	1	0		0
1860	M	1978	33	33	1	1			0					62	1	19.2		40.1	45.5	94		43.2	42.4	37.7	2.8	1.9	0	1	12	1	1	0		1
1861	M	1946	66	23	0	0	37	86	0					79		25.1		74.3	46.9	96		15.5	54.3	32	4.5	4	13.9	0				0		1
1863	M	1936	76	27	0	0	41	96	1	160	90	130	70	61	1	33.5		48.3	38.2	95		34.6	42.2	21	4.1	14.4	2.7	1	14	0	1	0		1
1864	F	1970	42	29	0	0	35	108	0			110	80	64	0	25.8		5.5	3.4	96		0.8	4.3	1.3	0.3	0.8	2	1	20	1	1			0
1865	F	1977	34	22	0	0	36	86	0			90	60	58	1	23.2		20.8	5.4	96		3.2	12.9	4.2	0.8	0.9	7	1	7	0	1	0		0
1866	M	1940	72	33	1	1	36	110	1	140	95	120	80	87	1	16.4		0	2.6	95		1.5	2.6	0.9	0	0.1	1.6	0	0	0	1			0
1867	M	1968	43	57	1	3								63		15.1		111.7	39.3	88		72	70.5	44.4	2.6	1.1	22.5							1
1868	F	1967	45	33	1	1	35	102	0			100	80	69	1	13.6		50.4	35.2	95		6	39	31.1	1.5	1.6	4.8	1	6	1	1			1
1869	M	1948	64	35	1	2	40	119	1	150	100	130	70	56	1	22.7		78.4	47.3	92		53	51.4	30.1	2	4.5	14.8	1	14	1	1	0		1
1870	F	1951	61	29	0	0	36	88	0					56	1	27		38.4	17.5	94		25.3	28.7	21.1	1.6	2.1	3.9	0	2	1	1			0
1871	M	1948	64	28	0	0	43	104	1	160	90	130	80	45		20.2		0	18.1	96		3.1	18.1	8.3	0.6	0.8	8.4	0	6	0	1	0		0
1872	M	1957	55	29	0	0	42	103	1	200	120	120	90	65	1	19.1		75.5	36.1	94		22.4	48.5	28.5	3.2	1.1	15.7	1	3	1	1			1
1873	F	1943	69	29	0	0	35	103	1	220	90	137	61	59	1	21		41.7	33.7	95		16.2	39.7	10.5	1.6	3.2	24.3	1	11	1	1	0		1
1875	M	2006	6	17	0	0								93		19.4		35.3	33.5	95		6.4	34.7	10.6	1.8	3	19.2							1
1876	F	2008	4	12	0	0								73		15.3		8.7	6	94		18.5	6.7	1.2	1.2	1	3.4							0
1877	F	1975	36	24	0	0	32	77	1	160	100	120	75	70	0	18		8.6	22.4	97		5.7	11.9	4	0.7	1.6	5.6	1		1	1			0
1878	M	1962	50	42	1	3	58	141	0					64	1	26.7		42.2	62.4	91		52.2	53.8	28.9	10.9	0.7	13.3	1	10	1	1			1
1879	M	2005	7	27	0	0								85		18.1		17.8	12.8	95		21.3	15.5	3.6	0.6	0.6	10.7							0
1880	M	1965	47	41	1	3	47	137	1	180	110	100	70	54	0	27		34.2	35	94		31.8	34.4	12.1	0.2	0.6	21.5	0	6	0	0	1		1
1882	M	1943	69	34	1	1								57		22.6		62.2	53.2	89		48	54.3	38.4	2.6	1.6	11.6							1
1883	M	1969	43	30	0	0	42	108	1	160	116	140	100	68	1	19.3		52.6	28.7	94		18.8	36.8	15.3	0.4	0.2	20.9	1	19	1	1			1
1884	F	2005	7	15	0	0										10.3		0	1.6				1.6	0	0	1.6	0							0
1885	M	2008	3	14	0	0								87		18.9		39.4	11.5	97		7.1	27.2	9.3	3.1	1.3	13.6							0
1886	M	2005	7	14	0	0								92		17.7		73.9	68.3	98		11.3	71.1	38.4	6.8	1.1	24.7							1
1887	M	1967	45	28	0	0	40	110	1	150	110	120	80	54	1	18		0	17.2	95		4.2	17.1	2.5	0	0	14.7	1		1	1	0		0
1889	M	1933	78	39	1	2	47	130	1	180	100	130	70	70	1	17.7		0	44.7	90		27.1	44.5	16.2	0.8	0.8	26.8	1	3	1	1	1		1
1890	F	1994	18	54	1	3								71		19.4		0	12.6	91		17.1	12.6	3.2	0	0.8	8.6							0
1891	M	1992	20	33	1	1								81		13.1		67.1	34.1	96		31.2	54.4	1.7	0.7	44.9	7.1							1
1892	M	1959	53	38	1	2	47	130	0					63	1	35.2		69.5	72.8	84		67.9	71.3	54.4	11.9	1.1	3.9	1	21	1	1	0		1
1893	F	1950	62	47	1	3	42	123	1	240	125	140	90	69	1	20.2		0	27.6	91		26.4	27.6	8.8	1.3	1.9	15.6	1	21	1	1			0
1894	M	2003	8	13	0	0								81		14.3		8.5	3.5	92		13.5	5.7	2.8	0.1	1.3	1.4							0
1895	F	1957	55	31	1	1	42	103	0			120	80	58	1	16.2		82.1	36	95		11	42.5	24.2	2.1	0.7	15.5	0	13	0	1			1
1896	F	1949	63	49	1	3	47	122	1	240	120	140	80	66	1	19.1		99.6	35.2	89		24.2	43	24.4	5.2	2.7	10.7	1		1	1	0		1
1898	M	1965	47	43	1	3		148	1	180	110	140	90	60	1	23.3		113.6	80.6	89		68.3	101.6	95.5	3.1	0.8	2.2	1	15	1	1			1
1899	F	1950	62	27	0	0	40	109	1	150	100	130	80	73	1	19.7		19.4	13.8	94		5	14.7	3.6	0.3	0	10.8	1	7					0
1900	M	1945	67	32	1	1	45	136	1	150	90	120	80	59	1	20.6		46.8	38.3	95		6.2	41.6	7.3	2.8	1.9	29.6	1	9	0	1	0		1
1902	M	1942	70	33	1	1	50	115	1	220	110	140	80	78	1	20.5		56.9	17.1	95		12	24.1	9.9	1.8	0.3	12.1	1	13	1	1	0		0
1903	M	1953	59	29	0	0	43	110	1	220	120	180	80	49	1	17.1		50.1	31.2	93		45.1	33	4.4	0.2	0.8	27.7	1	16	1	1			1
1904	M	1975	37	55	1	3	57	180	1	240	140	140	65	82	1	14.4		0	147.1	65		130.3	146.7	95.5	29.1	12.6	9.4	1	13	1	1			1
1905	F	1943	69	42	1	3	45	114	1	220	120	150	90		1	23.8		57.8	43				55.7	14.9	4.4	2.9	33.5	1	20	1	1			1
1906	M	1960	52	36	1	2	45	121	1	160	90	130	80	55	1	36.1		72.1	62.7	89		51.8	63.6	56.9	2.3	0.8	3.6	1	16	1	1			1
1907	M	1939	73	35	1	2	45	125	1	180	110	140	85	70	1	24.2		77.8	81.3	90		56.3	81.3	63.6	5.8	4.5	7.4	1	21	1	1			1
1908	M	1961	51	28	0	0	44	100	0	120	80	120	80	70	1	31.1		73.9	70.9	93		42.5	71.9	44.4	16.2	4	7.3	1	6	0	1	0		1
1909	M	1984	28	38	1	2	41	118	0	120	80	120	80	71	0	18.6		18.4	6.8	96		1.8	11.1	7.2	0	0	4	1	14	1	0	0		0
1910	M	1954	58	36	1	2	49	120	1	180	120	125	80	72	1	22.1		68.5	66.4	89		92.3	66.7	52.6	7.6	3.5	3	1	9	0	1			1
1912	M	1969	43	42	1	3	49	165	0			130	80	64	1	23.9		104.1	106.9	86		100.3	106.5	98.5	5.3	1.3	1.3	1	14	1	1			1
1913	M	1967	45	29	0	0	46	114	0			120	70	78	1	28.4		74.7	63.7	93		35	65.2	44.1	6.4	0.8	13.9	0	10	1	1	0		1
1914	M	1941	71	29	0	0	39	111	1	165	110	135	80	65	1	15.1		43.4	28.9	91		10.8	29.6	12.4	1.6	1.4	14.2	1	14	1	1	0		0
1915	F	1946	66	41	1	3	49	125	1	180	110	130	80	69	1	31		76.5	74.6	95		44.6	74.8	53.4	12.8	4.9	3.7	1	18	0	1	0		1
1916	M	1975	37	38	1	2	51	125	0					80	1	15.2		0	43.6	95		15.7	43.5	35.6	0.1	0.4	7.5		10	0	1	0		1
1917	M	1944	68	28	0	0	41	110	1	160	90	120	70	64	1	19		80.8	25	95		16.7	46	34.2	0	1.7	10.1	0		1	1	0		1
1918	M	1953	59	38	1	2	49	117	1	220	170	170	100	74	1	16.8		104.1	58.9	91		68.6	77.6	76.6	0.2	0.2	0.6	1	15	1	1	0		1
1919	M	1963	49	35	1	2	45	120	1	160	110	150	100	58	1	36.8		73.1	42.2	90		59.1	66.3	61.9	0.3	0	4.1	1	18	1	1	0		1
1920	F	1961	51	35	1	2	37	103	1	160	105	120	80	60	1	27.3		62.1	22.5	94		6.5	23.8	3	0	0	20.8	1	8	1	1	0		0
1921	M	1955	57	27	0	0	42	103	1	150	90	134	70	62	1	19.2		75	38.2	94		21	38.8	22.8	1.1	1.1	13.8	0		0	1			1
1922	M	1948	65	26	0	0	44	109	1	150	90	145	90	57	1	17.7		58.6	33.3	94		15.4	51.4	39.8	0.2	1.8	9.5	0	3	0	0	0		1
1923	M	1966	46	34	1	1	44	114	0			110	60	57	1	21.8		0	36.7	90		31	36.7	21.2	1.5	1.1	12.9	1	10	1		0		1
1924	M	1957	55	33	1	1			1	160	90	140	80	74	1	17.2		13.6	88.5	87		76.3	86.7	53	7	1.5	25.1	1	14	1	1	0		1
1925	F	1963	49	31	1	1	36	107	1	160	90	130	70	61	1	18.7		46.1	35.7	94		5.3	44.2	18	0.4	0.8	25.1	0		1	1			1
1926	M	1981	31	36	1	2	47	130	1	165	100	120	70	63	1	22.2		52.3	10.2	97		3.5	16.3	4.2	0.1	0.1	11.8	1	4	1	1	0		0
1927	M	2005	7	19	0	0	38	77						63	1	18.2		61.7	63.7	91		100.4	63.4	37.8	9.3	13.5	2.7		4	0	0			1
1928	F	1963	49	36	1	2	42	118	0	120	70	120	60	78	1	16.1		94.3	34.1	92		17.3	51.8	24.1	0.4	0.6	26.7	1	12	1	1			1
1929	M	1971	41	31	1	1	45	108	0			130	70	61	1	19.9		67.4	24.5	96		2.4	32.5	12	0	0.8	19.6	0		1	1	1		1
1930	M	1968	44	44	1	3	56	136	1					68	1	19.8		0	61.3	89		67.2	61.2	54.9	2.5	2.2	1.6	1	11	0	1	0		1
1931	M	1985	27	24	0	0	37	101	0					62	0	17.6		4	7.6	96		1	6.5	2.4	0.1	0.4	3.5	0		1	1	0		0
1932	M	1939	73	28	0	0	43	109	1	200	90	160	85	48	0	18.9		45.5	26.5	94		27	35.7	24.1	1.1	2.7	7.8	0		0	1	0		1
1933	M	1953	59	42	1	3	54	140	1	200	110	140	90	60		17.6		0	90.9	73		65.4	90.5	71.4	0.3	1.6	17.3		10	1	1	1		1
1934	M	1971	41	25	0	0	38	84	1	160	95			63	1	18.9		59.4	35.8	96		4.7	41.1	24.4	0	0.7	16	1		1	1			1
1935	M	1961	51	24	0	0	36	81	0					62	1	20.9		17.1	6.6	96		1	10.3	2.5	0	0.9	6.9	0	10	0	1			0
1936	F	2006	7	15	0	0								94		16.8		23.1	11.5	96		10.7	13.6	8.5	0	0.8	4.4	1	12	1	1			0
1937	F	2006	6	14	0	0								90	1	15.9		22.1	30	96		12.9	28.2	21.3	3	2.1	1.9	1	14	1	1	0		0
1938	F	1956	57	31	1	1	39	115	1	220	120	180	105	61	1	20.9		49.6	44.9	91		41.5	46.3	29.8	1.6	0.5	14.4	1	16	1	1			1
1939	F	1957	55	30	0	0	37	102	1	180	120	130	85	49	1	19.3		38.9	17.5	95		11.9	30.8	15.9	0.2	0.1	14.6	1	14	1	1			1
1940	F	1950	62	33	1	1	42	119	1	170	90	140	90	57		20.9		65.2	34.4	91		37.4	44.6	36.2	0.5	1.2	6.7	1	20	0	1	0		1
1941	F	1947	65	33	1	1	24	99	1	180	100	140	90	71	1	18.2		0	22.1	92		9	22	19.1	1	1	1	0	9	1	1	0		0
1942	M	1952	60	28	0	0	39	105	1	160	110	110	70	65	1	22.4		0	31.5	95		11.1	31.4	10.2	0.3	0	20.9	1		1	1			1
1943	F	1958	54	31	1	1	40	99	1	200	110	140	80	82	1	19.6		27.8	88	95		6.8	57.7	49.3	0.7	1	6.7	0	3	1	1			1
1944	M	1968	44	28	0	0	41	101	0					56	1	23.5		54.1	24.3	93		28.9	38.7	34.1	0.9	0.3	3.5	0		0	0	0		1
1945	M	1987	25	33	1	1	43	109	0	120	70	130	80	70	1	23.1		60.2	29.7	94		14.2	38.8	19.4	0	0.7	18.7	1	15	1	0	0		1
1946	M	1968	44	32	1	1			1	160	100	150	95	74		23.7		68.5	66.6	93		53.7	66.7	55.2	0.2	0	11.3							1
1947	M	1967	45	46	1	3	50	150	1	200	110	135	85	54	1	16.2		67.7	34.5	93		29.7	46.3	25.7	0	0	20.6	0	12	1	1	1		1
1948	M	1960	52	25	0	0	42	99	0			130	70	75		19.7		64.5	23.3	96		18	37.1	14.7	1	0.1	21.3	0	4	0	1	1		1
1949	F	1952	60	25	0	0			1	200	100	140	90	58	1	17.1		36.7	16.7	96		3	17.9	15.7	0	0	2.2	1		1	1	0		0
1950	F	1951	61	35	1	2	42	112	1	190	100	140	90	68	1	17.6		0	4.4	94		2	4.4	0.8	0	0.2	3.4	1	12	1	1	0		0
1951	M	1969	43	29	0	0	39	103	1	150	110	140	80	61	1	18.7		61.8	18.7	96		1.5	35.2	19.9	0.3	0.3	14.7	1		1	1			1
1952	M	1967	45	34	1	1			0	130	80	130	70	76	1	21.8		45.5	8.4	97		3.9	24	11.9	0	0	12.1	0	8	1	1	0		0
1953	M	1983	29	29	0	0	44	105	1	150	100	120	70	62	1	21.5		88.2	31.2	96		6.7	46.4	23.5	0.2	0	22.6	0	10	1	0	0		1
1954	M	1956	56	38	1	2	48	123	1	160	100	130	80	51	1	23		82.7	79.9	93		69.7	81.1	76.8	1.3	0	2.9	1	15	1	1			1
1955	M	1957	55	45	1	3	48	140	1	170	130	140	80	58	1	19.7		70.2	90.3	93		51.1	87.5	80.9	1.7	0.5	4.4	1		1	1			1
1956	M	1951	61	31	1	1	45	105	0			130	80	59	1	18.6		57.8	48.2	96		7	55.3	31.2	2.3	1.6	20.3	1	9	0	1	0		1
1957	M	1981	31	26	0	0	43	107	0	120	70	120	70	71	1	22.8		63.4	42	95		15.4	47.9	36.5	0.1	0	11.3	0	6	1	0	0		1
1958	M	1942	70	42	1	3	48	130	1	195	100	130	90	61	1	19.6		9.2	37.3	91		21.9	36.5	29	0	0.4	7.1	1	8	0	1			1
1959	F	1943	69	42	1	3	46	125	1	200	100	140	90	64	1	24.5		83.9	71.2	95		58.5	82.4	74.9	1.7	0.4	5.4	1	20	1	1			1
1960	M	1962	50	41	1	3	46	138	1	250	145	160	90	91	1	16.8		131.3	48.5	92		35.3	49.9	31.1	0.9	1.7	16.2	1	14	1	1			1
1961	M	1977	35	32	1	1	41	107	1	140	100	120	80	65	1	28.6		88.4	63.5	88		73.3	74.6	71.6	0.9	0.6	1.6	0	1	0	0	0		1
1962	F	1965	47	35	1	2	35	105	1	170	110	130	80	76	1	19.9		22.2	20.5	96		1.8	20.5	5.9	0.3	0.2	14.2	1	16	1	1	0		0
1963	M	1955	57	38	1	2	52	130	1	170	95	130	80	78	1	19.1		85.6	83.3	84		76.1	84.1	73.5	2.2	2.8	5.6	1	24	1	1	0		1
1964	M	1951	61	31	1	1	43	107	1	160	90	140	80	60	1	21.3		0	54	96		20.6	51.4	24.9	1.1	0.4	25.1	1		1	1			1
1965	M	1974	38	25	0	0	37	95	0					51		24.7		37.5	18.8	97		7.4	19.8	5.5	0.4	0.2	13.7	0	5	1	1	0		0
1966	F	1943	70	24	0	0	32	82	1	160	100	120	70	55		23		18.3	16.6	96		2.7	16.8	11.4	0.1	0.3	5	0	8	0	1			0
1967	M	1961	51	52	1	3	62	160	1	190	120	140	90	68	1	19.3		0	40.9	93		22.7	40.8	26.4	0	0.8	13.6	1	9	0	1			1
1969	F	1958	54	38	1	2	38	138	1	200	110	130	80	85	1	17.9		40	26.5	90		27.7	34.1	14.6	0.2	0.4	18.9		4	0	1			1
1971	M	1965	47	30	0	0	40	116	0					76	1	21.6		81.1	36.5	94		21.6	48.8	20.4	0.6	0.6	27.2	0		1	1	0		1
1973	F	1985	27	18	0	0	31	78	0	110	70	110	70	65	0	15.3		4	3.3	97		1.3	3.4	1.3	0	0.8	1.3	1	12	1	0	0		0
1974	M	1950	63	32	1	1	42	115	1	160	90	120	60	43	1	29.9		40	42.9	95		15.6	42.9	5.7	0	22	15.2	0	16	0	1			1
1976	F	1963	50	30	0	0	39	104	1					60	1	18.7		50.5	16.2	94		16.2	32.5	15.3	0	0.1	17.1	0	8	1	1	0		1
1978	M	1962	50	32	1	1	43	107	1	150	100	135	80	61	1	39.3		66.1	59.5	91		59	65.1	63.7	0.2	0	1.3	1	10	1	1	0		1
1980	M	1951	62	39	1	2	48	126	0			140	70	59	1	25.1		0	56.5	91		40.3	56.4	46.8	2.4	0.3	6.8	1	16	1	1	1		1
1981	M	1940	73	38	1	2	52	140	1	160	100	140	80	72		19.3		127.7	70.6	91		61	77	38.6	0.7	0.5	37.3	1	12	0		1		1
1983	M	1952	61	42	1	3	45	150	0					59	1	19.3		32	1.9	82		12	36.1	23	0	0	13	1	23	1		0		1
1985	F	1955	57	30	0	0	34	102	1	170	110	130	90	78	1	20.3		0	37.2	95		5.5	36.8	11.3	0.3	0	25.2	1	15	1	1	0		1
1986	M	1964	48	44	1	3	48	137	0	130	90	130	80	70	1	21.3		36.6	28.8	95		8.9	29.3	3.2	0.5	0.7	24.9	0	5	0	0	0		0
1987	M	1951	61	33	1	1	54	125	1	200	150	160	110	59	1	24.1		85.7	74.4	91		44.2	75.6	57.7	0.8	0.6	16.6	1	10	1	0			1
1988	M	1956	56	41	1	3	60	143	1	220	140	150	90	71	1	23.4		49.3	77	87		63.9	74.4	48.6	3.8	0.9	21.1	1	20	1	1	0		1
1989	M	1965	47	33	1	1	42	108						71	1	20.5		103.8	72.6	93		64.6	83.8	64.8	1.3	0.8	17	0	3	0	1			1
1991	M	1957	55	50	1	3	32	150	1							18.7		102.1	85.2				85.7	64.6	0.2	4.2	16.6	1	20	1	1	1		1
1992	M	1965	47	41	1	3	55	142	1	150	95			68	1	33.1		75.1	72.6	93		67	73.9	58	12.3	0.4	3.2	1	20	1	1			1
1993	M	1968	45	30	0	0	41	104	0					65	1	20.8		72.9	33	96		16.2	41.5	26.1	0.5	0.2	14.7	1		1	1	0		1
1994	F	1964	48	43	1	3	44	124	1	190	90	140	90	59	1	23.6		77.3	87.8	85		67.2	87.2	76.2	1.2	0.6	9.3	1	14	1	1	0		1
1995	F	1983	30	28	0	0			0					76	0	17.4		0	5.3	96		6.2	5.3	1.3	0	0	4	0		0	0			0
1996	F	1962	51	33	1	1	40			160	85	140	80	67	1	19		22.4	4	95		3	7.7	2.7	0	0.2	4.8	1	13	1	1			0
1997	M	1951	62	35	1	2	44	117	1	284	170	140	80	62	1	18.2		7.4	2.1	95		4.1	2.3	0.7	0.1	0.3	1.2	1		1	1	1		0
1998	M	1956	56	34	1	1		125	1	200	100	150	90	54	1	33		65.4	57.4	89		39.1	62	48.1	7.8	5.2	0.9	1	20	1	1	1		1
1999	M	1954	58	59	1	3	52	165	1	200	100	175	90	65	1	23.8		84.9	77.9	92		52.1	81.1	38.5	9.6	2.1	31	1	12	1	1	0		1
2000	M	1974	38	32	1	1	44	119	1	190	110			70	1	20.7		81.2	95.5	88		57.6	93.5	77.8	11	0.8	3.9	1	22	1	1	0		1
2001	M	1949	37	28	0	0	42	109	1	180	80	130	70	62	0	20		47.5	70.5	94		35.4	69.2	6.9	3.9	41.5	17	1	18	1	1	1		1
2002	M	1982	30	39	1	2	48	122	0	140	90	130	90	74	1	18.6		0	64.6	95		7.9	64.4	20	0.3	0	44.1	1	9	1	1	0		1
2003	M	1968	44	50	1	3	55	141	1	220	120	200	130	44	1	18.6		106.5	112.5	87		69.5	110.7	66.7	25.8	7.7	10.4	1	20	1	1	0		1
2004	M	1983	36	26	0	0	41	97	0					74	1	21.7		81.5	13.1	96		6.1	37.6	15.8	2.4	2.9	16.5	1	10	1	1	0		1
2005	M	1955	57	28	0	0	42	112	1	160	90	130	85	64	1	21.5		62.9	42.9	93		43	62.9	46.7	0.7	0.2	15.3	1	12	1	0	0		1
2006	M	1947	65	35	1	1	50	122	1	190	100	160	90	69	1	36.5		65.4	71.4	88		56	65.4	12.6	38.9	8.6	8.6	1		1	1	0		1
2007	F	1943	70	29	0	0	40	113	1	220	120	140	90	64	1	21.8		10.8	33.8	94		31.2	26.1	5.5	0.7	0.7	19.3	1	10	1	1	0		0
2008	M	1978	34	38	1	2	48	124	1	174	124	100	70	68	1	19.2		74.8	19.2	94		25	33.6	17.3	1.9	0.3	14.1	1	2	0	1	0		1
2009	M	1946	66	42	1	3	47	140	1	170	98	140	90	63	1	18.2		27.3	53	93		34	50.7	30.7	0.4	1.2	18.4	1	14	1	1			1
2010	M	1947	66	27	1	3	42	101	1	180	110	110	60	51	0	25.8		59.5	41.5	94		26.5	45.6	14.1	1.9	18.2	11.4	1	8	0	1	0		1
2011	M	1969	43	28	0	0	41	102	1	165	100	150	90	52	1	21.8		43.1	20.9	95		6.8	29.6	14.3	3.8	5.5	6	1	7	1	1	0		0
2012	M	1981	31	30	1	1	45	110	0			120	70	71	1	20.1		120.7	104.6	91		85.2	107.4	89.9	0.4	1.9	15.2	0	13	1	1	0		1
2013	M	1964	48	31	1	1	41	102	0			120	70	64	1	15.4		30.3	7.4	96		7.5	18.7	5.9	1	4.6	7.2	1	9	1	1	0		0
2014	F	1960	52	31	1	1	40	113	1	160	95	150	84	51	1	19.4		112.9	25.8	95		6.9	28	18.2	0.5	0.7	8.5	1	14	1	1			0
2015	F	1960	52	31	1	1	37	102	1	185	90	130	75	74	1	20.6		16.6	7.2	93		6.9	7.7	2.4	0.2	0.3	4.8	1	16	1	1	0		0
2016	M	1970	42	36	1	2	49	115	0					56		35.6		80.6	73.1	84		46.6	76.4	46.6	28.3	0.9	0.6					0		1
2017	M	1971	42	30	0	0	44	113						70	1	33.5		75.8	33.9	94		35.3	39.5	29.3	1.3	3.8	5.2	0	3	0	1	0		1
2018	F	1958	55	39	1	2	36	119	1	180	100	130	90	67	1	19.3		52.8	60.7	93		35	58.2	27.3	2	0.5	28.5	1	8	0	1	0		1
2019	M	1966	46	23	0	0	39	90	1	180	110	140	90	82	1	22.4		0	17.9	95		1.6	17.9	2.2	0.4	0.1	15.1	1	6	0	1	0		0
2020	M	1975	37	31	1	1	43	106	0					65	1	28		86.5	48.6	96		66.7	83.7	9.4	20.3	21	33	0		1	1	0		1
2021	M	1981	32	27	0	0	40	96	0					58	1	21.3		38.5	40.4	94		7.9	38.7	9	1.5	1.1	27.1	1		1	1	0		1
2022	M	1991	22	25	0	0	41	84	0			120	80	58	0	17.2		4.6		97		0	4.6	0.3	0	0.3	4	0	5	0	1	0		0
2023	F	1955	58	33	1	1	38	98	1	180	100	130	80	48	1	23.7		9.5	10.8	95		24.8	20.4	1.4	0.4	0.6	8	1	4	1	1	0		0
2024	F	1950	62	35	1	2	42	112	1	200	80	160	80	54	1	20.2		86.5	71.5	94		44.5	74.1	40.5	2.1	1.3	30.1	0	10	1	1			1
2025	M	1958	54	30	0	0	43	110	1	170	90			59	1	21.1		39.3	9.2	94		10.5	13	3.5	0.8	0.1	8.6	1	10	1	1	1		0
2026	M	1969	44	32	1	1	39	110	0					54	1	27		26.1	34.9	95		4.1	26.3	2.6	0.6	0.6	22.6	0		1	1	0		0
2027	M	1953	60	45	1	3	47	145	1	200	100	160	100	67	1	26.8		72.4	60.5	93		45	66.7	30.8	13.4	20.5	2	1		1	1	0		1
2028	M	1933	80	27	0	0	44	108	1	185	100	120	80	53	1	27.4		61	54.1	94		27.6	55.1	32.6	12.9	3.1	6.5	1	10	1	1	0		1
2029	M	1948	64	33	1	1			1	200	100	140	80		1	18		7.8	5.5				6.9	0.6	0	0	6.3	1	7	0	0	0		0
2030	M	1965	48	24	0	0	38	91	0					66	1	29.6		47.7	12.6	96		8.6	30.2	21.6	0.2	0	8.4	1	11	0	1	0		1
2031	M	1953	59	43	1	3	47	152	1					66	1	18.1		52.4	29.5	90		21.5	33.4	14.8	0	0.3	18.4	1	20	1	1	0		1
2032	M	1977	35	32	1	1	44	121	0	130	70	130	70			20.5		21.5	2.4				12.7	8.1	0	0.4	4.2	1	14	1	1	0		0
2033	F	1950	63	21	0	0	31	76	0			120	70	61	1	23.6		66.2	25.1	95		5	33.6	25.1	0.1	0.4	8	1	10	1	1	0		1
2034	F	1987	25	34	1	1	39	107	1			120	70	61	1	18.3		12.2	13.8	95		2.5	13.5	2.7	0	0.3	10.5	0		1	1	0		0
2035	M	1949	63	33	1	1			1	160	100	130	70	61	1	26.7		72.8	51.9	93		43.7	58.2	48.7	0.2	0.5	8.8	1	1	1	1			1
2036	M	1955	58	29	0	0	41	111	0			110	70	77	1	21		42.7	29	91		30	33.9	11.8	0.5	2.4	19.2	1	10	1	1	0		1
2037	M	1947	65	26	0	0	41	108	1	160	100	120	70		1	20.6		42.9	16.1				16.3	0.8	0	1.4	14.1	1	10	0	1	0		0
2038	M	1942	70	27	0	0	42	111	1	160	90	135	90	75	1	15		117.1	97.6	92		88.5	106.1	63.2	0.3	0.3	42.4	1	17	1	1	1		1
2039	M	1957	56	29	0	0			0			120	70	53	1	15.3		10.7	6.6	92		5.3	8.2	0.8	0	0	7.4	1	14	1	1	1		0
2040	F	1957	56	31	1	1	39	108	1	150	100			64	1	28.8		51.1	65.7	90		41.6	53.9	30.6	0.7	0.1	22.5	1		1	1	1		1
2041	M	1943	69	28	0	0	40	104	0			120	70	60	1	21.3		79.5	50.2	92		35.3	55.9	35.7	1.9	2.5	15.8	0	8	1	1			1
2042	M	1964	49	28	0	0	38	97	0					50	1	22.4		79.3	22.6	95		15	30.4	20	2.6	2.7	5	0	1	1	1	0		1
2043	M	1947	65	35	1	1	49	120	1	220	140	130	80	50	1	20.4		78.9	54	95		30.3	56.1	19	2.2	3.6	31.3	1			1	0		1
2044	M	1957	55	30	1	1	44	107	1	185	120	140	90	60	1	20.2		66	55.6	96		18.4	57.9	28.5	2.5	4.6	22.3	1		1	0	0		1
2045	M	1958	54	32	1	1	41	114	1	170	110	140	80	78	1	20.1		58.6	73.3	94		37.1	68.4	39.1	0.8	1	27.5	0		0	0	0		1
2046	M	1972	41	35	1	1	45	117	0			130	80	52	1	24.1		90.4	87.6	83		78.3	87.7	68.5	16.3	1.7	1.3	1	15	1	1	0		1
2047	F	1959	53	30	0	0	41	108	1	220	120	140	90	58	1	21.7		23.4	31.5	90		17.2	27.9	15.1	1.9	1.4	9.5	0	4	1	1	0		0
2048	F	1970	42	32	1	1	39	115	0					105	1	20.1		53	16.8	93		50	31.1	18.1	0	0.5	12.5	0		0	0	0		1
2049	F	1952	61	30	1	1	32	95	0					30	1	32.2		70.1	33.5	89		0	42.5	33.1	4.3	1.7	3.4	1	12	1	1	0		1
2050	M	1955	57	24	0	0			0						1	21.6		15.4	33.8				16.1	6.7	0	0.5	8.9	1		1	1			0
2051	M	1957	56	37	1	3	48	137	1						1	20.1		88.3	84	80		69.3	85.1	60.2	4.8	1.5	18.7	1	14	1	1	0		1
2052	M	1981	31	31	1	1	43	108	0						1	17.0		23.6	29.1	95		11.3	27.8	20.7	0.2	0.5	6.4	1		0	0	0		0
2053	F	1959	53	38	1	2	42	122	1	220	120	120	60			23.5		70.3	30.9	90		46.2	33.1	5.8	0.8	0.3	26.2	1	11	1	1	1		1
2054	F	1953	59	32	1	1			1	200	100	140	85			21.8		25.8	26.7	95		10.3	28.8	8.7	1	1.8	17.3	0	4	1	1	0		0
2055	F	1957	56	34	1	1	41	118	1	213	118	158	90		1	21		0	97	92		84.5	96.9	89.6	0.6	0	6.7	0		0	2	0		1
2056	M	1951	61	34	1	1	44	117	1	285	170	140	80		1	18.2		7.4	2.1	95		4.1	2.3	0.7	0.1	0.3	1.2	1	6	1	1	1		0
2057	F	1962	51	33	1	1	41	118	1	180	90	130	80		1	19		22.4	4	95		3	7.7	2.7	0	0.2	4.8	1	9	1	1	0		0
2058	F	1956	56	36	1	2									1	20.7		11.8	6.1	94		15.5	7.6	2.6	0.5	0	4.5							0
2059	M	1945	67	39	1	2	52	131	1	180	120	150	85		1	24.3		28.7	46.2	80		48.6	43.1	5.4	0.1	1.7	35.9	1	20	1	4	1		1
2060	F	1952	60	35	1	2	38	107	1	190	120	182	90		0	19.6		99.1	43.5	91		37.4	45.7	19.2	5.2	3.3	18	0	4	0	0	0		1
2061	M	1959	53	31	1	1			1	220	140	130	75		1	14.7		15.1	5.8	96		4.4	7.8	4.6	0	0	3.2	1			4	1		0
2062	F	1956	57	29	0		37	101	1	160	100	110	80		1	19.6		56	46.4	95		12.6	48.1	22.1	3.5	1.3	21.2	1	8	0	0	0		1
2063	F	1958	55	31	1	1	37	110	0						1	16.3		29.8	75.6	94		35.1	52.5	35	0	0	17.5	1	12	1	3	0		1
2064	M	1981	32	29	0	0	42		0					100	1	17		41.3	77.1	95		9.3	55.1	43.7	0	0	11.4	1	9	1	4	0		1
2065	M	1959	53	39	1	2	43	124	1						1	18.6		69.2	69.6	91		56	69.3	48.6	1.5	0.5	18.7	1	14	1	4	0		1
2066	M	1952	61	42	1	3	45	150	0						1	19.3		32	1.9	82		12	36.1	23	0	0	13	1	23	1	0	0		1
2067	F	1954	58	55	1	3	47	135	1	280	120	180	120		1	19.4		60.4	62.6	87		49.5	61.7	23.3	0.3	5.5	32.6	0	20	1	1	0		1
2068	F	1958	54	30	1	1	37	102	1	180	110	120	80		1	19.9		31	30.6	94		6	30.8	17.3	1.2	2.9	9.3		15	1	0			1
2069	M	1936	76	25	0	0			1							27.6		37.5	35.8	95		25.6	35.8	29.7	0.6	3.4	2.1							1
2070	M	1989	23	31	1	1	43	105	0						1	20.3		65.1	42.7	84		54.5	49.7	36.4	0.6	0.4	12.3	0		0	1	0		1
2071	M	1937	75	37	1	2	46	135	1	170	85	140	80		1	19.7		0	44.3	93		15.9	44.2	26.8	0.2	0.2	17.1	0	3	0	2	0		1
2072	F	1960	52	51	1	3	46	143	1	260	110	190	100		1	20		15.8	23.5	93		33.8	21.1	6.3	0	0.3	14.5	1	20	1	3	1		0
2073	M	1961	51	43	1	3	50	137	1	240	120	150	100		1	26.5		56.3	57.4	86		40	57.3	51	2.2	1.4	2.7	1	24	1	3	0		1
2074	M	1960	53	26	0		42	102	1	190	100	120	70		1	22.2		50.8	30.5	93		15.6	33.6	33	0.1	0.5	0	1	7	1	3	1		1
2075	F	1968	45	60	1	3	45	162	1	180	110	170	110		1	19.4		85.9	120.6	77		99.5	95.9	24.5	0.4	58.6	12.4	1	21	1		0		1
2076	F	1973	40	32	1	1	31	96	1	190	140				1	22.9		16.9	24.2	96		2.1	18.3	1.7	0.3	1.1	15.1	1	20	1	4	0		0
2077	M	1958	55	32	1	1	43	117	1	200	160	130	90		1	21.2		36.8	47.3	93		54.9	55.3	46	0.1	0.1	0	1	14	1	2	0		1
2078	M	1951	62	41	1	3	43	118	1	200	100				1	21.3		56.4	42.5	92		36.1	51	50.6	0.2	0.2	0	1	10	1	6	0		1
2079	M	1954	59	42	1	3	44.5	141	1	200	120	135	85		1	30.9		62.4	67.1	86		61.5	63.9	1.3	2.8	55.3	4.5	1	19	1	4	0		1
2080	M	1968	45	44	1	3	56	135	1	180	110	140	90		1	21.1		23.8	35.9	93		29	33.6	15.4	0.2	0.6	17.4	0	4	1	1	1		1
2081	F	1948	65	41	1	3	46	125	1	220	130	150	90		1	23.4		39	27.1	94		5.6	30.1	24.8	0.3	4.8	0.1	1	11	1	3	1		1
2082	M	1953	60	28	0		47	103	1	140	90	140	90		1	17.6		25.6	14.6	95		4	16.3	11.9	0	0.1	4.3	1	9	1	1	0		0
2083	M	1958	55	32	1	1	43.5	110	1	200	105	130	80		1	24.1		77.1	41.4	92		41.3	44.7	30.5	0	0.8	13.3	1	6	1	5	0		1
2084	F	1958	55	31	1	1	38	98	1	300	190	120	75		1	24.2		54.5	7	96		6.3	7.5	7.5	0	0	0	1	8	1	3	0		0
2085	M	1964	49	37	1	2	49	132	1	210	130	160	100		1	21.7		59.4	26.3	94		17.1	31.4	31	0	0.3	0.1	1	16	0	1	0		1
2086	M	1972	45	28	0	0	41	97	0			120	90		0	19		27.8	14.5	95		6.5	17.3	7.1	0.1	0.4	9.7	1	10	1	1	0		0
2087	F	1960	53	26	0	0	34	98	0			120	70		1	20		15.4	8.8	95		12.3	10.6	10.5	0	0.1	0	1	8	1	3	0		0
2088	F	1963	50	51	1	3	38.5	138	1			140	90		1	17.5		124.2	17.1	85		104.2	119.2	111.3	2.1	0.6	5.1	1	13	1	3	0		1
2089	M	1950	63	49	1	3			1	300	140	140	90		1	18		41.3	25.9	95		22.5	37.8	28.5	0.1	0.7	8.5	0	2	0	0	0		1
2090	M	1972	41	45	1	3	37	123	0	140	110	115	70		1	17.4		15.2	0	95		6.6	15.2	3.5	0.3	0.8	10.5	1	9	1	1	0		0
2091	M	1955	58	35	1	2	45	117	1	160	100	130	80		1	22.2		95.5	90.5	90		78.6	91	74.6	6.8	5.3	4.3	1	6	0	2	0		1
2092	M	2007	6	13.2	0	0			0						1	13		18.6	3	98		2	3.5	0.4	0.2	2.1	0.8	0	4	1	0	0		0
2093	M	1960	53	35	1	2	43	136	1	180	105	160	98	84		28.5		62.4	63.9	86		48.9	63.7	8.8	18.2	30.2	6.6		11	1	1	1		1
2094	F	1969	43	41	1	3	37.5	122	1	150	97	130	70		1	17.1		22.9	46.5	95		14.4	26.5	15.6	1.4	0.4	9.1	1	15	1	4	0		0
2095	M	1945	68	32	1	1	50	112	1	200	100	120	60		1	22.6		88	64.9	91		28.5	66	34.1	4.9	1.6	25.4	1	7	1	2	1		1
2096	M	1953	60	29	0	0	42	118	1	200	100	130	80		1	33.4		80.7	70.8	87		79.8	73.3	57	12.8	1.3	2.1	1	16	1	2	0		1
2097	F	1962	51	35.3	1	2	42	115	0			120	70		1	13.5		1.6	0.7	94		14.7	1.3	0.4	0	0.8	0.2	1	20	1	6	0		0
2098	M	1988	25	23	0	0	37	77	0						1	23.3		10	8.8	96		3.6	9.6	2.2	0.2	1.1	6.2	1	12	1	2	0		0
2099	F	1946	67	38	1	2	39	125	1	200	110	140	80		1	26.3		46.7	41.2	94		65.4	42.8	8.9	8.3	12.1	13.5	1	13	1	4	0		1
2100	M	1985	28	33	1	1	42	110	0						1	16.9		30	12.3	97		4.7	16.2	5.3	0.9	1.4	8.7	1	7	0				0
2101	M	1979	34	28	0	0	40	105	0			120	80		1	21.8		98.8	75.3	91		51.1	83.1	67.4	1.2	0.1	14.4	1	14	1	6	0		1
2102	M	1944	69	29.7	0	0	41	109	1	160	90	140	90		1	23.6		39.5	28.8	94		9.1	29.5	9.3	0.9	2.4	17		12	1	0			0
2103	M	1959	54	31	1	1	43	123	1	150	90	115	80		1	12.7		3.6	5.6	93		13.6	4.4	1.1	0.1	2.2	1	1	17	1	0	0		0
2104	M	1955	58	23	0	0	35	92	1	170	80	120	70		1	30.9		60.6	51.4	95		17	55.2	20.6	18	12.1	4.4	1	14	0	2	0		1
2105	M	1994	19	24	0	0	36	91	0						1	12.5		3.2	1.3	95		4.3	2.1	1.1	0.5	0.2	0.4	1	2	0	0	0		0
2106	M	1966	47	32	1	1	45	117	1	170	100	150	100		1	24.2		82.9	54.4	90		63	76.9	37.7	21	8.7	9.5	1	12	1	3	0		1
2107	M	1950	63	28	0	0	43	106	1	220	100	140	80		1	25.6		34.6	24	93		14.9	30	15.4	3	0.9	10.8	1	10	0	3	0		1
2108	M	1965	48	32	1	1	44	118	0	135	80	135	80		1	21.3		7.6	9.6	95		2.1	9	4	0.4	0	4.6	1	20	1	0	0		0
2109	M	1954	59	40	1	3	46	128	1	180	110	160	90		1	25.5		86.2	74.8	90		79.7	77	28.4	31.4	11.9	5.3	1	10	1	3	0		1
2110	M	1963	50	45	1	3	45	145	1	180	110	140	80		1	21.6		0	83.7	91		62	83.5	68.9	0.2	0	14.4	1	5	1	1	0		1
2111	M	1948	65	32.6	1	1	46	118	1	180	100	140	70		1	13.8		13.3	2.5	95		1.6	8.6	2.2	2.2	2.2	3.2	1	18	1	1	0		0
2112	F	1955	57	43	1	3	41	225	1	200	105	135	85		1	17.8		34.2	37.2	94		16.7	36.8	18.8	2.5	1.5	13.9	1	14	1	3	0		1
2113	F	1943	70	30.73	1	1	44	115	1	200	115	140	70		1	24.6		62	32.7	92		31.2	42.8	17.2	0	0.1	25.4	1	18	1	1	0		1
2114	F	1955	37	30	1	1	37	96	0						1	17.5		77.1	46.9	94		44.1	69.7	55.9	1	1.1	11.6	1	12	1	4	0		1
2115	M	1955	58	43.6	1	3	44	142	1	180	130				1	21.2		68.9	84.6	91		84.7	76.9	48.6	8.1	9	11.2	1	14	1	1	1		1
2116	M	1975	38	34.3	1	1	43	128	0			140	70		1	35.5		71.5	45.3	92		49.4	60	53.4	0.1	0.1	6.3	0	3	0	1	0		1
2117	F	1953	60	34.5	1	1	36	92	1	160	100	130	80		1	22.6		0	28.5	95		15.3	28.5	12.8	0.5	0.3	15	0	6	1	0	0		0
2118	F	1956	57	30.1	1	1	37	95	1	180	110	120	70		1	30.3		66.5	36.7	89		58.8	53.7	10.1	0.1	0	43.5	0	8	0	2	0		1
2119	M	1967	45	22.1	0	0	34	89	0			120	70		0	18.5		35	18.2	98		1.8	34.8	10.1	5.4	4	15.3	1	8	1	1	0		1
2120	F	1957	56	37.6	1	2	39	115	1	170	120	150	120	68	1	17.3		41.7	22.8	91		47.1	32.5	22.2	0.3	0.4	9.6	1	4	1	2	0		1
2121	M	1955	58	25.5	0	0	41	96	1	160	95	140	95	59	1	19.7		29.3	27	96		27	29.3	10.4	1.3	13.2	4.5	1	11	1	4	0		0
2122	F	1955	68	47.3	1	3	42	127	1	200	100	125	80	58	1	20.2		43	84	84		84.6	43	35	1.6	4.9	1.5	1	21	1	4	0		1
2123	F	1948	65	32.8	1	1	38	107	1	180	90	120	80	53	1	24.4		45	48	93		48.9	45	17.6	0.7	0.3	26.4	1	20	1	3	0		1
2124	F	1952	61	32.7	1	1	37	138	1	210	100	120	60	65	1	19		34.1	20	91		19.9	34.1	12.1	0.5	0.3	21.2	1	9	1	2	1		1
2125	F	1951	62	31.1	1	1	42	112	1	140	100	140	95	60	1	21.4		42.6	44	94		44	42.6	19.1	4	1.8	17.6	1	12	1	2	0		1
2126	M	1946	66	31.8	1	1	44	116	1	200	110	150	100	63	1	24.2		66	54	90		54	66	33.5	10.2	3.5	18.8	1	16	1	3	0		1
2127	M	1951	62	32.9	1	1			1	160	100	130	85	56	1	24		92.8	15	96		15.3	60	33.8	4.2	0.8	21.3	1	16	1	2	1		1
2128	F	1951	62	27.9	0	0	35	98	1	200	160	160	90	64	1	20		60.5	31	95		7	33.7	13.6	0.7	1.9	17.5	1	8	1	2	0		1
2129	M	1965	48	31.4	1	1	39.5	115	0	0	0	0	0	62	1	20.2		44.7	29.1	93		16.1	34.8	13.3	1.5	0.5	19.5	1	15	1	2	0		1
2130	M	1935	77	32	1	1	41	118	1	202	90	124	75	58	1	22.8		80.5	52.2	95		16.3	53.3	29.2	3.1	1.1	19.9	1	12	1	1	0		1
2131	F	1953	60	32.1	1	1	39	87	1	200	120	140	90	61	1	18.7		17.6	8	95		10.1	14.3	4.7	0.2	1.5	7.9	1	1	0	1	0		0
2132	F	1956	57	30.4	1	1	36	104	0	0	0	0	0	62	1	26.9		92	100.5	87		88.2	95.2	43.7	44.1	4.3	3.1	1	12	1	1	0		1
2133	M	1971	42	29.5	0	0			0	0	0	0	0	74	1	24.8		48.3	44.7	94		16.9	44.8	15.9	0.8	0.8	27.4	1	20	0	0	0		1
2134	M	1941	72	31.6	1	1			1	180	110	140	90		0	24.1		21.2	47.2				41.5	19.5	0	0.2	21	1	22	1	4	1		1
2135	F	1962	51	30.1	1	1			1	160	90	120	80	61	1	22.4		53.7	27.6	95		10.4	29.6	11.1	0.8	0.6	17.2	1	14	1	0	0		0
2136	M	1980	33	29.3	0	0			1	190	130	140	90	74	1	21.7		101.5	59.2	94		38	66	44.8	2.4	2	16.8	1	10	1	1	0		1
2137	M	1934	79	31.1	1	1			1	150	88	130	70	44	1	32.1		58.1	54.1	94		39.3	55.7	11.5	8.7	17.7	17.8	1	6	0	2	0		1
2138	M	1959	54	27.7	0	0			1	135	90	135	90	85	1	18.2		46.7	67.4	93		15.3	64.6	27.2	0.5	0.2	36.8	0	5	1	2	0		1
2139	M	1960	53	28.4	0	0			1	150	120	OSCILANTA	OSCILANTA	67	1	22.5		44	61.2	93		33	45.5	21.8	2.6	2.4	18.7	1	8	1	0	0		1
2140	M	1956	57	29.3	0	0			0						1	29.9		66.5	16.6	94			33.3	24.8	1.9	0.3	6.2	1	10	0	2	0		1
2141	F	1953	60	39.1	1	2	45	122	1	300	100	110	70	60	1	23.2		47	31	93		23.4	35.4	7.3	0.4	1.2	26.4	1	10	1	2	0		1
2142	M	1954	60	32.9	1	1	40	105	0					61	1	19		47.8	25.4	96		8.3	27.6	13.1	0.5	0.5	13.6	1	18	1	3	0		0
2143	M	1945	68	31.4	1	1	44	114	1	190	100			47	1	21.9		74.4	62.3	91		38.3	72.2	58.9	3.2	2.4	7.8	1	6	1	1	0		1
2144	F	1950	63	32.4	1	1	37	97	1	160	100	140	80	66	1	25.6		87.3	60.2	91		73.9	82.1	75.5	1.6	0.6	4.5	1	12	0	1	0		1
2145	M	1967	46	30.4	1	1	44	109	1	180	100	160	100	44	1	26.2		56	17.1	97		5.5	26.7	8.9	0.9	1.3	15.7	1	11	0	1	0		0
2146	F	1953	60	30.1	1	1	38	108	1	200	180	152	90	57	1	18.5		0	22.1	97		6.2	22	11.8	1.2	0.7	8.3	1	9	1	1	0		0
2147	M	1957	56	33.8	1	1	51	113	1	160	90	135	100	59	1	21.8		0.8	14.7	95		2.9	12.7	4.5	0.4	0	7.8	1	11	1	1	0		0
2148	M	1956	57	27.7	0	0	47	120	1	160	100	140	100	68	1	21.8		56.5	42.6	93		32	44.7	23.8	1.2	1	17.7	1	14	1	1	0		1
2149	M	1956	57	27.8	0	0	52	114	1	180	80	130	80	65	0	26.1		63.2	32.2	92		19	38.9	31.7	2.1	3.5	1.6		7	0	1			1
2150	M	1948	65	40	1	3	51	125	1	160	90	140	80	57	1	24		73	83.7	93		64.8	81	68.6	3.9	0.8	7.7	1	12	1	2	0		1
2151	M	1964	49	28.9	0	0	44	111	1	160	100	135	85	73	1	20		66.8	46.6	95		25	54.6	31.2	2.7	0.6	20	0	6	0	1	0		1
2152	M	1978	35	34.7	1	1	49	119	0			120	90	54	1	23.3		69.2	27.3	94		19.8	51.6	23.4	5.1	1.9	21.2	1	8	0	0	0		1
2153	M	1957	56	27.1	0	0	42	106	0					64	1	28.4		85.7	33.9	94		21	34	20.6	5.2	0.9	7.3	1	9	0	3	1		1
2154	M	1955	58	40.4	1	3	51	137	1	184	90	154	86	82	1	22.2		78.5	72.1	88		71.9	74.8	60.6	1.7	1.3	11.1	1	19	1	3			1
2155	F	1967	46	40.4	1	3	45	129	1	170	100	120	70	75	1	18.4		42.3	43	93		18.8	42.6	14.3	11.5	11.6	20.7	1	10	1	6	0		1
2156	M	1952	61	41	1	3	50	139	1			120	80	77	1	18.3		36.6	72.4	88		32.1	47.9	25.4	2.2	0.5	19.8	1	22	0	1	1		1
2157	M	1977	36	30.4	1	1	41	107	0			135	80	65	1	19.3		78.1	77.9	92		54.1	78	59.7	5.2	1.5	11.6	1	5	1	1	0		1
2158	F	1953	60	29.7	0	0	38	111	1	170	100	130	80	64	1	22.7		51.4	5.3	94		21.8	40.3	13.4	11	14.4	24.8	1	10	1	2	0		1
2159	M	1957	57	31.1	1	1	44	102	1	200	120	160	97	92	1	18.7		66.3	13.8	96		6.4	64.8	34.9	0.7	0.5	28.7	1	12	1	3	0		1
2160	F	1966	47	34	1	1	38	97	1	170	110			63	1	18.1		15.3	0	95		1.4	15.2	4.8	0	0.4	10.1	1	21	1	1	0		0
2161	F	1956	58	39.1	1	2	44	124	1	190	120	130	80	56	1	17.5		47.1	9.3	95		1.4	9.8	2.8	0.7	0.7	5.7	1	8	1	4	0		0
2162	M	1969	44	38	1	2	47	121	1	200	120	130	90	67	1	22.2		103.4	93.2	93		72.6	97.5	45.7	37.3	10.2	4.3	1	22	1	10	0		1
2163	M	1974	39	29.3	0	0	45	105	1	180	145	145	100	67	1	37.2		73.1	52.1	89		59.7	66.8	37.1	28	0.3	1.4	1	18	1	1	0		1
2164	F	1956	57	31.8	1	1	41	109	0					60	1	18.3		68.5	36.7	95		13.8	52.1	35.1	2.4	1.6	12.9	1	4	0	4	0		1
2165	F	1950	63	29.1	0	0	39	112	1	220	120	150	90	57	1	21.6		23.4	8.3	93		8.7	11.5	1.9	0.3	0.1	9.2	1	10	0	3	0		0
2166	F	1929	83	27.3	0	0	32	92	1	172	79	136	64	76	1	20.3		42	13.8	96		1.8	22	13.3	2.4	0.7	5.6	0	4	1	1	0		0
2167	F	1971	42	26.2	0	0	38	116	0					65	1	22.2		18.6	23.9	96		8	22.3	20.4	0.8	1.1	0	1	18	1	4	0		0
2168	M	1955	58	27.3	0	0	43	103	1	160	105	130	85	58	1	21.2		88.1	44.5	96		9.6	60	28.8	9.6	1.2	20.3	0	8	0	0	1		1
2169	M	1977	36	30.1	1	1	42	102	1	170	115	130	85	72	1	18.6		25.8	29.5	95		4.5	26.1	11.2	0.4	3	11.6	1	1	0	0	0		0
2170	F	1965	49	43	1	3	40	125	1					73	1	18.1		8.2	8.7	95		2.8	8.5	6.4	0.4	0	1.8	1	5	1	1	0		0
2171	F	1951	61	41	1	3	49.5	125	1	140	90			74	1	23.8		54.5	41.5	90		36.8	41.6	11.1	0.3	0.2	30	1	8	1	1	0		1
2172	F	1966	48	38.1	1	2	43	135	1	200	100			59	1	18.5		73.5	69.3	87		51.6	71	53.8	1.5	0.2	15.4	1	14	1	6	0		1
2173	M	1971	42	31.3	1	1	45	106	0						1	29.6		77.9	41	94		25.7	48.6	25.6	5	1.5	16.5	1	8	1	1	0		1
2174	M	1946	67	47	1	3	58	140	1	190	110	115	84		1	22.1		82.6	57.5	93		44.1	66	48.2	9.9	3.5	4.4	1	14	0	1	1		1
2175	F	1938	75	39.5	1	2	40	120	1	240	120	160	100		1	18.4		3.8	47.2	93		15.5	42.4	14.9	1.8	4.5	21.1	1	11	1	1	0		1
2176	M	1952	61	39	1	2	46	120	1	180	110	140	90		1	20		70.4	35.5	93		24.6	42.3	30.8	2	0.7	8.9	1	14	1	1	1		1
2177	M	1964	49	35.4	1	2	47	127	1	290	190	130	80		1	21.4		57.4	47.2	84		37.8	51.7	24.3	1.6	0	25.9	1	11	1	1	0		1
2178	M	1935	78	27.6	0	0	42	118	1	220	100	170	90		1	23.9		39.1	26.4	94		22	29.1	9.7	2	3.4	14	1	16	1	1	0		0
2179	M	1960	54	30.2	1	1	41	110	1	140	95			66	1	21.6		56.5	26.3	94		17.2	38.7	18	15.9	14.5	25.5	1	13	0	1	0		1
2180	M	1973	40	41.2	1	3	44	127	0					63	1	19.9		117.3	119.4	89		110.6	117.8	77.5	28	8.9	3.3	1	14	0	2	0		1
2181	F	1958	55	33.7	1	1	36	103	1	180	100	150	100	70	1	16		110.2	90.7	94		39.1	96.1	75.6	6.9	6.5	7.1	1	14	1	3	0		1
2182	M	1955	58	38.6	1	2	50	134	1	180	110	140	90	58	1	27.5		90.2	44.8	93		26.1	47.2	14.3	1.2	1.3	30.5	0	7	1	3	0		1
2183	M	1960	54	31	1	1	39	122	1	150	80			65	1	18.3		80.3	31.4	93		25	48.1	28.6	0.5	2.9	16.2	1	16	1	4	0		1
2184	F	1961	52	28	0	0	43	110	1	180	100			55	1	18												0	10	1	2	0		0
2185	F	1978	35	37	1	2	50	142	1	150	95			64	1	20.4		0	75.8	89		85.8	75.6	49.5	19.4	2.6	4	1	14	1	4	0		1
2186	M	1960	53	44.6	1	3	50	143	1	180	105	130	105	59	1	27		76.7	68.3	87		83.3	69.9	49.1	7.3	2.4	11.1	1	15	1		1		1
2187	M	1982	31	33.1	1	1	41	114	0					60	1	26.3		94	65.8	91		61.7	80	59.6	11.2	0.8	8.4	1	14	1	0	0		1
2188	M	1969	44	46	1	3	46	121	1	180	100	140	80															1	24	1	4	1		0
2189	F	1962	51	30.1	1	1	40	112	0			130	80	63	1	24.7		29.1	8.8	97		14	18	8	0.6	1	8.5	1	7	1	0	0		0
2190	M	1970	43	48.1	1	3	51	144	1	160	114			57	1	25		88.8	76.3	74		80.9	87.6	83.8	1.8	0.3	1.7	1	20	1	1	0		1
2191	M	1952	61	36.2	1	2	43	124	1	200	100	140	70	61	1	24.5		49.1	44.9	94		28.1	46.6	28.4	9.6	2	6.6	1	20	1	1	0		1
2192	M	1944	70	31.1	1	1	40	111	1	180	90	140	80	56	1	18.5		28	25.3	94		14.1	26.7	11.8	1.9	1.6	11.4		9	1	4	0		0
2193	F	1948	65	34.9	1	1	38	123	1	160	105	140	80	49	1	23.9		92.6	53	91		72.1	55.4	48.5	4.1	1.4	1.4	1	10	0	2	0		1
2194	M	1935	78	28.4	0	0	46	120	1	200	100	140	90	62	1	24.3		22	33.3	92		21.1	31.4	13.6	1.4	3.8	12.7	1	18	1	3	1		1
2195	M	1976	37	38.6	1	2	41	132	0					54	1	32.6		79.7	70.6	87		72.4	76.8	38.7	33	2.5	2.6	1	22	1	2	0		1
2196	F	1974	39				39	94	0					71	1	26				89			25.3					1	12	0	3	0		0
2197	M	1956	57	36.5	1	2	42	132	1	180	99			78	1	26.3		0	60.9	92		46	60.7	45.5	2.2	4.6	8.4	0	11	0	2	0		1
2198	F	1961	52	41	1	3	38	123	1	200	120	160	100	71	1					86			68.8					1	12	1	10	0		1
2199	M	1966	47	24.4			43	95	1	155	90			65	1	20.6		21.1	5.4	95		4.7	7.2	0.9	0.1	0.3	5.8	0	3	0	2	0		0
2200	M	1983	30	34.9	1	1	31	109	0			120	80	68	1	25.5		73.8	85.7	96		26.9	73.9	21.1	4.5	22.1	26.3	1	11	0	0	0		1
2201	M	1987	26	39.8	1	2	47	126	0					51	1	21.3		116.8	98.5	87		92.4	108.5	84.3	16.3	5.6	2.4	1	18	1	2	0		1
2202	F	2003	10	15.2	0	0	25.5	59	0					69	1	17.7		61.7	37.2	96		15.4	39.1	31.5	1.9	4.3	1.4	0	2	0	0	0		1
2203	F	1958	55	48.7	1	3	46	144	1	170	120	140	85	74	1	18.5		56.3	45	91		41	47.9	15.1	1.1	1.6	30.1	1	12	1	3	0		1
2204	M	1958	55	44	1	3	55	142	1			140	80	72	1	18						90.2	84.4					1	20	1	3	1		1
2205	M	1948	65	33.8	1	1	47	120	1	180	120	120	80	64	1	18.4		43.5	17.6	87		27.4	31.5	5.9	0.8	0.2	24.6	0	16	1	2	1		1
2206	F	1959	54	41.1	1	3	37	126	1	230	110	130	80	68	1	16.6		0	5.7	94		7	5.6	0.9	0.7	0.2	3.7	0	3	1	5	0		0
2207	F	1949	64	36.8	1	2	41	119	1	160	117	150	117	70	1	23.6		80.5	34.3	94		18.6	39.4	23.3	0.7	2.1	13.3	0	8	0	1	0		1
2208	M	1959	54	22.6	0	0	38	93	1			122	76	97	1	17							17.6					0	7	1	4	1		0
2209	M	1954	59	31.6	1	1								59		20.1		75.9	62.7	95		27.9	66.8	31.8	9.1	13.3	12.7							1
2210	F	1952	61	34	1	1	41	124	1	230	120	160	90	70	1	19				95			35						6	1	10	0		1
2211	M	1966	47	24.4	0	0								69		17.9		13.4	8.1	96		5.1	8.6	0.8	0.2	0.8	6.9							0
2212	M	1975	38	33	1	1								80		18				92			62											1
2213	F	1960	54	34.5	1	1	37	110	1	230	160	130	80	60	1	18.3		86.3	95.1	94		58	91.9	71.6	3.3	4.3	12.7		8	0	2			1
2214	F	1991	22	23.3	0	0	32	92	0					72	0	14		5.8	3.8	97		2.5	4.5	1.2	0.7	0.7	1.9	0	3	0	1	0		0
2215	F	1951	63	32	1	1	40	120	1	200	100	170	90	60	1	23.1		91.6		93		85.8	91.6	51.5	33.9	4.5	1.8	0	2	1	1	0		1
2216	M	1978	35	32	1	1	40	114	1	220	110	120	80	70	1	21.4		82.7	0	91		73.9	82.1	67.9	0	0.7	13.6	1	16	0	3	0		1
2217	M	1949	64	34.9	1	1	49	133	1	210	100	110	65	60	1	26		73.9	71.4			70	72	40.5	13.8	13.1	4.6	1	14	0	4	0		1
2218	M	1956	58	29	0	0	42	111	1	185	120			60	1	16				94			27					1	20	1	5			0
2219	M	1959	55	35.5	1	2	46	132	1	200	110	120	80	70	1	20		58.7	53.5	92		77.8	54	25.4	3.8	6.6	18.2	1	22	1	2	0		1
2220	F	1942	71	34.9	1	1	36	117	1	160	90	160	87	70		20.5		47.6	28	93		19.9	37.1	13.3	0.6	0.8	22.4	1	8	1	3	0		1
2221	F	1961	52	35.5	1	2	38	114	1	170	100	140	98	67	1	21.9		53.7	33.6	94		23.3	44.9	24.8	2.2	0.8	17.2	1	13	1	6	0		1
2222	M	1949	64	29	0	0	45	128	1	220	100			80	1	21				88		15.4	15					1	20	1	1	1		0
2223	M	1953	61	38	1	2	50	127	1	170	100	170	100	68	1	27.3		66.1	51.9	89		57.8	57.9	41.6	4.7	0.1	11.5	1	8	0	1	0		1
2224	M	1981	32	35.5	1	2	41	119	1	140	70	140	60	69	1	19.8		17.5	10.7	95		3.9	14.9	5.1	1.2	0.4	8.1	1	12	1	2	0		0
2225	M	1974																																0
2226	F	1957	56	37.7	1	2	38	112	1	200	100	160	100	60	1	20.1		51.7	32.6	92		41.1	33.2	20.3	1.3	0.2	11.4	1	8	1	4	1		1
2227	M	1967	46	31	1	1	45	103	1	180	100	130	80	70	1	43				84		67	67.2					1	10	1	3	0		1
2228	F	2009	4	19	0	0	28	61	0					86	1	13.9		16.2	3.6	97		4.6	10	6.6	0.6	1.3	1.5	0		0	0	0		0
2229	M	1959	54	37.7	1	2	46	133	1			110	60	67	1	22.1		64.5	54.8	95		41.9	57.6	28.7	7.6	6.6	14.8	1	10	1	INSOMNIE			1
2230	F	1939	74	23	0	0	34	95	1	105				70	1	28				91		53.4	69					0	7	1	1			1
2231	M	1976	37	28.7	0	0	41	103	0			120	70	65	1	20.2		51.5	14.8	94		17.4	27	19.5	2.3	2.2	3	1	7	1	1			0
2232	M	1959	63	26.7	0	0	40	100	1	180	90	100	50	55	1	19.6		20.4	16.4	94		4.7	16.7	6.4	1	0.5	8.7	1	13	1	1			0
2233	M	2010	3	23	0	0	25	54	0					85	1	18				91		7	5.3					0		1				0
2234	M	1945	68	34	1	1	42	115	1	220	120	115	75	60	0	18.2		65.2	33.9	94		17.6	38.6	15.3	3.8	3.5	16.1	1	8	1	4	0		1
2235	M	1976	37	36.3	1	2	47	128	1	140	80	140	80	72	1	20.1		0	98.1	81		92.3	97.9	73.3	14	2.9	7.7	1	21	1	5			1
2236	M	1956	57	34.1	1	1	43	113	1	180	110	160	105	60	1	21.5		49.2	18.3	95		18.6	39.6	23.8	3	0.7	12.1	1	12	1	2			1
2237	F	1954	59	31.2	1	1	41	103	1	180	100	120	70	65	1	16.7		80.9	68.2	91		58.1	72.2	49.4	6.4	2.9	13.5	0	19	0	3			1
2238	M	1972	41	29	0	0	40	100	0	130	80	120	70	75	1	25		41		31		54.2	69.2	47,5	11,4	3,1	7,2	0	15	0	1			1
2239	M	1979	34	40	1	3	47	120	0					90	1	18				83		34	23.8					1	16			0		0
2240	M	1971	42	28.4	0	0																												0
2241	M	1941	73	28	0	0	41	107	1	230	120	140	80	55	1	26				20		79,6	69,8	22,1	23,3	12,5	11,9	1	8	0	1	1		1
2242	M	1960	53	36	1	2	45	129	1	210	110			70	1	26				89		76.6	69.8					1	6	1	2	0		1
2243	M	1965	48	41.6	1	3	43	125	1	160	100	120	60	65	1	23.1		47.3	46.7	97			46.9	19.9	3.5	7.4	16.1	1	18	1	4	0		1
2244	F	1974	39	36.6	1	2	48	122	1	145	100	120	80	85	1	17.4		25.4	18	93		14.2	20.5	9.4	0.1	1.2	9.8	0	9	1	2			0
2245	M	1948	66	42.9	1	3	47	137	1	195	110	160	90	65	1	23.4		78.9	83.7	94		37.2	82.7	57.8	4.8	1.9	18.1	1	20		3			1
2246	F	1972	42	36.5	1	3	37	108	1	160	110	140	80	79.4	1	19.5		6.7	5.3	94		6.9	6.5	2	0.1	0.1	4.4	1	16	1	1	1		0
2247	M	1939	75	36	1	3	45	121	1	180	100	130	70		1	19.9		56.3	36.1	91		26	36.3	19.6	1.2	2.3	13.1	1	14	1	1			1
2248	F	1947	67	32.6	1	2	45	113	1	180	100	140	90		1	20.2		51.5	45.5	89		37.1	46.1	36.3	2.5	2	5.2	1	12	1	1	0		1
2249	F	1929	85	48.9	1	3	46	132	1	200	110	160	100		1	20.7		60.9	50.7	90		48	51.2	14.6	0.2	6	30.3	1	18	1	1	0		1
2250	M	1986	28	32	1	2	40	110	1	160	110				1			7	0	93			7.3	1.4			5.9	1	10	1	3	0		0
2251	M	1964	50	29.4	1	1	41	108	1	160	90	170	80		1	19.2		6.3	5.7	96		1	5.8	1.3	0.2	0.7	3.6	1	9	1	1			0
2252	M	1983	31	37.6	1	3	43	129	1	185	120	160	130		1	18.8		91.1	64.7				69.8	44.8	7.2	2.9	14.8	1	8	1	5			1
2253	M	1963	51	26.3	1	1	39	103	1	180	130	110	80		1	52.4		52.1	51	88		52	51.6	13.4	31.6	6.1	0.5	1	10	1	1	0		1
2254	M	1957	57	31.6	1	2	44	115	1	180	120	115	70		1	19.8		0	39.5	94		31	39.4	32	0.3	0.3	6.8	1	8	1	2	1		1
2255	M	1938	76	32	1	2			1	120	100	120	80		0	22.9		37.2	47.2	96		48.6	46.5	25	3	4.2	14.3	1	12	1	3	1		1
2256	M	1956	58	40.1	1	3	49	150	1	195	95	150	70		1	24.2		84.7	32.5	94		21.6	39.7	15.6	0.9	0.1	23.1	1	10	1	1	0		1
2257	F	1948	66	32.9	1	1	38	108	1	180	100	120	60		1	19.8		91.7	45.4	93		44	50.5	41.7	4.3	3.6	0.8	1	6	1		0		1
2258	F	1959	55	36	1	2	38	121	1	160	90	120	80		1	15		65	0	89		62.1	64.4	26.3	3.3	0.3	34.6	1	12	1	6	0		1
2259	F	1951	63	25	0	0	88	94	0						1	20		39	0	91			39.8	25.3	0.3	0.3	14	1	5	1	2	0		1
2260	M	1945	69	24	0	0	38	88	0						1	26		2.92	1	90		21.2	54.9	25.1	7	2.5	20.2	1	14	1	3	1		1
2261	F	1958	56	28	0	0	35	108	1	160	100	135	75		1	26		1.09	1			15.1	46.7	26.5	0.4	1.1	18.5	0	9	0	1	0		1
2262	M	1975	39	38	1	2	45	126	1	220	125	120	90		1	9		9.26	1	88		21.6	16.8	2.4	0	0	14.4	1	20	1	1	0		0
2263	F	1976	38	27	0	0	35	94	1	160	90	110	80		1	20.9		43.5	19.4	87		71.6	36.3	25.6	1	0.3	9.3	1	14	1	1	0		1
2264	F	1954	60	37.92	1	2	41	121	1	250	125	130	60		1	24		1	1.058	83		58.2	58.4	51	0.8	0.4	6.3	1	10	1	3	0		1
2265	M	1939	75	33.1	1	1	47	116	1	205	105	145	80	49.5	1			56.1	58.2	93		56.1	57.6	12.8	8.5	11.4	24.9	1	12	1	2	1		1
2266	F	1945	69	26.4	0	0	39	105	1	180	99	130	69		1	19		1.79	1	88	82	14.4	29.1	19.9	0	0.6	8.4	0	8	1	1	1		0
2267	M	1955	59	38.9	1	2	49	138	1	180	100	135	80	60.9	1	29.1		78.1	36.6	84		67.9	73.3	57.8	12.8	1.7	1	1		0	1	0		1
2268	F	1934	80	31	1	1	42	117	1	180	80	150	70	37	0	21		1	2.36	89	53	20.7	33.9	17.4	1.3	3.6	11.5	1	14	1	1	0		1
2269	F	1944	70	41.1	1	3	39	131	1	240	120	130	80		1	17.9		84.7	21.1	93	76	22	52.1	34.8	1.4	1.4	14.4	0	4	1	1	0		1
2270	F	1947	67	31.2	1	1	39	112	1	260	140	150	90		1	21.1		90.2	50.1	94	77	19.5	63.7	37.4	2.2	1.2	23	1	4	0	1	0		1
2271	F	1977	37	41	1	3	45	117	0						1	12		2.05	1	89	81	39	17.7	6.7	0	0.7	10.3	1	7	1	1	0		0
2272	M	1957	57	52	1	3	53	165	1	200	100	120	80		1	22		1.45	1	86	50	78.7	47.8	41	0	2.2	4.6	1	16	0	0	0		1
2273	M	1994	20	28	0	0	39	96	0						1	26		3.22	1	92	85	17.9	38.8	34.3	0	0.7	3.8	1	8	1	0	0		1
2274	M	1971	43	49	1	3	49	147	1	190	100	140	90		1	19.7		55.1	73	86		73	65.1	52.6	1.5	2.1	8.7	1	24	0	1	0		1
2275	M	1950	64	27.8	9	9	41	196	1	155	100	125	80		1	23.7		61.3	31.9	93	84	4.7	34.4	14.5	0.8	0.7	18.3	0	6	0	1	0		1
2276	M	1956	58	25.9	0	0	40	98	1	160	100	130	80		1	19.3		12	8	95	88	0.6	8.8	8.1	0	0.6	0.1	0	0	0	2	0		0
2277	M	1945	69	34	1	1	43	123	1	155	90	135	80		1	24		1.25	1	88	76	37	52.2	35.5	0	0	16.6	1	10	1	1	0		1
2278	M	1948	66	27	0	0			1	150	120	120	80		1	19		5.83	1	89	73	11.9	19.9	5.9	0.3	0.3	4.5	0	5	0	3	0		0
2279	M	1951	63	42	1	3	40	130	1	220	110	150	90		1	14		1.89	1	92	81	21.2	39.1	13	1.3	0.1	24.7	1	24	2	0	2		1
2280	M	1947	67	29.3	0	0	44	111	0						1	18.5		40.3	37.5	93			37.8	18.8	0.5	0.9	17.6	1	16	0	1	0		1
2281	M	1992	22	31	1	1	42	104	0						0	20		1.37	1	92	80	10.1	11.7	6.5	0.3	0.3	4.4	1	10	0	0	0		0
2282	M	1952	62	28.1	0	0	41	107							1	28.3		68.1	28.5	92	86	46	56.9	35.2	4.4	4.6	12.7	1	2	0	0	0		1
2283	F	1970	44	34.8	1	1	40	114	0						1	16.9		25.1	6.8	95		3.9	19	9.3	1.3	0.9	7.5	1		0	1	0		0
2284	M	1982	32	24.3	0	0	38	91	0						1	16.6		83.7	24.4	95		12.8	27.5	14.6	1.7	2.4	8.8	1	3	1	0	0		0
2285	M	1974	40	30	1	1	44	104	0						1	18		2.57	1	90		38.2	63.8	44	0.3	0.1	19.4	1	15	1	0	0		1
2286	M	1954	60	41.1	1	3	54	132	1	240	135	140	80		1	25.4		67.7	61.9	92		51	62.1	43.5	5.5	1.9	11.1	1	18	1	1			1
2287	M	1953	61	29.3	0	0	47	111	1	180	100	140	90		0	27		55.8	25.8	94		28	29.6	22.5	0.7	0.8	5.5	1	10	1	1	0		0
2288	M	1964	50	38	1	2	45	123	1	200	110	180	100		1	14		1	1.8	91		55.9	105	82.1	1.6	0	22.2	1		1	1	0		1
2289	F	1958	56	45	1	3	39	130	1	160	100	130	90		1	15		1	1.18	87		19.6	20.8	6.1	0.6	0.5	13.5	1	24	1	1	0		0
2290	M	1958	56	45	1	3	45	139	1	260	140	150	90		1	15		0	113.3	78		78	113	70	1.5	26	15.5	1	24	0	5	0		1
2291	F	1956	58	26	0	0	41	108	1	200	140	130	90		1	21		2.31	1	90		15.8	25.3	11.7	1.2	0.2	12	1	16	1	4	0		0
2292	M	1973	41	33	1	1	44	114	0						1	38		1	4.167	76		50.8	54.3	51.2	1	0.3	1.6	1	20	1	4	0		1
2293	M	1957	57	25.9	0	0	44	100	0							20.7		82.2	43.1			4.8	53.6	32.8	0.9	1.2	18.7	0			0	0		1
2294	F	1964	50	37.8	1	2	40	104	1	210	125	150	100		1	18.8		16.7	9.1	96	86	4.1	10.6	3.4	0.4	0.1	6.7	0	5	0	0	0		0
2295	M	1972	42	33	1	1	43	120	1	220	145	150	90		1	16		1	1.174	91	83	10.1	15.8	4.1	0	0	11.7	0	8	0	0	0		0
2296	M	1955	60	31	1	1	45	111	1	150	90	120	80		1	29		110.3	1	72	51	90.3	88.7	87.1	0.3	0.3	1	1	22	2	0	0		1
2297	M	1958	56	37.4	1	2	45	135	1	220	140	130	80		1	25.6		43.4	32.7	84.4	65	84.4	34.9	27	0.2	0.6	7.1	0	3	1	1	1		1
2298	M	1964	50	42	1	3	56	142	1	160	140	150	90		1	28		1	1.063	79	65	81.6	79.5	75.1	4.3	0	0.1	1	10	1	0	0		1
2299	F	1975	39	30.5	1	1	37	99	1	240	160	110	70		0	14.1		101	11.3	4.1	89	4.1	14.7	6.4	2.4	3	2.9	1	10	1	2	0		0
2300	F	1957	57	30	1	1	36	110	1	160	110	120	80		1	26		2.6	1	89	81	7.4	28.9	20.1	0.4	0.5	7.9	1	16	1	2	0		0
2301	F	1962	52	25.9	0	0	33	81	0						0	14.2		8.6	9.2		90	2.1	8.6	5.8	0	1.1	1.7	1	3	1	1	0		0
2302	M	1974	41	42.6	1	3	48	130	1	200	110	145	100		1	22.8		97.7	65.4	93	71	54.1	70.7	25.8	18.8	10	16	1	16	1	2	0		1
2303	M	1960	54	28	0	0	43	106	1	150	100				1	14		1.9	1	91	78	18.5	29.3	8.1	0	0	21	1	14	1	3	0		0
2304	M	1956	58	31	1	1	50	109	1	160	120	130	95		0	13		0	3	90		23.4	3.5	0.1	0.1	0.6	2.6	0	3	0	1	0		0
2305	M	1953	62	38	1	2	51	130	1	200	100	120	90	65	1	20.2		44.3	64.7	86		66.2	62.6	51.3	4	3.4	3.8	1	16	1	1	1		1
2306	M	1964	51	37.5	1	2	46	123	0					43	1	19		1.54	1	92		26.8	41.9	29.7	3.5	1.6	7			1	3	1		1
2307	M	1957	58	42	1	3	53	130	1	180	100	120	70		1	25.2		86.7	89.8	88		82.1	88.8	66	9.2	7.2	6.4	1	18	1	1	0		1
2308	M	2011	3	14	0	0								80		20.8		10.4	22.3	98		6.4	12.8	5.7	0	7	0							0
2309	M	1957	57	29.4	0	0			1	180	120	110	70	55	1	19.8		38	14.6	93		7	20.7	10.4	0.8	2	7.5	0		0	1	1		0
2310	M	1971	43	30	1	1	45	113	0	120	70	115	75	66	1	19		2.63	1	93		3.9	21.3	17.8	0.2	0.5	2.8	0	8	0	0	0		0
2311	M	1966	48	39	1	2	56	146	1	210	110	140	90	84	1	17.4		99.5	121.9	87		48.3	118.7	93.4	12.1	5	8.3	1	22	1	1			1
2312	M	1962	52	39	1	2	50	140	1	210	120	140	90	84	1	16		1.06	1	70	50	111.7	104	98.6	0.9	0.1	4.4	1	18	1	6			1
2313	F	1960	55	25.6	0	0	39	93	1	140	90	120	80	61		17.2		28.2	20.4	96		2.7	24.9	14.8	0.7	2.7	6.7			1	1	0		0
2314	F	1955	60	49	1	3	43	127	1	250	120	140	80	53		17		1.7	1	89	77	15.8	28.7	12.9	0.5	0.5	14.8			0	50	0		0
2315	M	1957	57	28.7	0	0	46	113	0	140	80	130	80	79	1	20.5		48	61.1	95		23.6	60.7	51.4	2.6	1.9	4.8	1	14	1	1	1		1
2316	M	2001	13	24	0	0	35	86	0					62	1	13		1	1.392	92	86	3.7	2.9	1.4	0	0.1	1.3	0	1	1	0	0		0
2317	M	1949	65	36.4	1	2			1	200	110	110	80	59		24.9		0	28.1	95	88	8.4	28.1	21.6	0.3	0.6	5.5					0		0
2318	F	1966	48	32	1	1	36	96	0					69	1	16		1.74	1	93	79	8.4	21.3	10.7	0.4	0.3	10	1	10	1	2	0		0
2319	F	1961	53	32	1	1	38	106	1	170	100	150	90	77	1	26.5		39.8	13.5	95		21.2	39.1	9.3	0.7	1.1	28	1	14	1	3	1		1
2320	M	1963	51	26.6	0	0	42	102	1	150	90	140	90	68	1	20.8		27.7	6.9	95		12	16.9	12.2	0.3	0.3	4.2	0	8	0	1	0		0
2321	M	1976	38	29	0	0	44	105	1	140	100	140	100	62	1	18		1.55	1	91	85	9.8	29.1	13.6	0.1	0	15.4	1	7	1	1	0		0
2322	M	1947	68	29	0	0			0			140	90	62	1	22		1.71	1	88	66	30.4	54.7	39.3	0.3	0.1	14.9	1	10	1	1	0		1
2323	F	1951	63	36.8	1	2	46	117	1	165	90				1	13.9		41.4	9.7	92	87	9	17.8	5.3	1.4	1.7	9.4	1	5	1	1			0
2324	M	1958	57	38	1	2	43	119	1	160	100	111	70		1	17		3.55	1	89	76	22.2	45.4	25.6	0.5	0.1	19.1	1	14	0	1	1		1
2325	F	1961	53	51	1	3	39	136	1	170	120	140	110		1	15		1.1	1	89	78	15.6	25.3	10.4	0.7	0.7	13.5	0	3	0	1	0		0
2326	M	1949	66	31	1	1	44	127	1	130	90				1	19		4.21	1	88	70	18.2	29.4	17	3.1	0.5	8.8		12	1	1	0		0
2327	M	1940	74	31.2	1	1	45	103	1	190	100	130	70		1	19.1		50.3	54.1	91	84	56	53.9	30.5	0.7	1.6	21.1	1	18	0	1	1		1
2328	M	1973	41	34.6	1	1	46	126	0			130	70		1	19.7		28.4	24.7	95	85	8.3	25.5	13.3	1.3	3.1	7.8	1	10	1	0	0		0
2329	M	1961	47	42	1	3	47	139	1	280	190	180	90		1	21.4		92	39.2	92	81	26.5	46	35	0.8	0.6	9.7	1	16	1	1			1
2330	F	1974	40	39.1	1	2	38	110	0						1	13.9		1.3	0.9	97	82	2.5	1	0.4	0	0.3	0.3	1	10	1	1	0		0
2331	M	2009	5	17.8	0	0	31	83	0						1	20.1		58.5	47.1	91	60	87.7	51.9	35.8	7.1	8.2	0.7	0	3	1	0	0		1
2332	M	1959	55	41	1	3	45	132	1	190	100	140	92		1	20		1.3	1	86	65	82	74.3	62.2	0	0.3	11.9	1	14	1	1	0		1
2333	M	1949	65	43.8	1	3	48	146	1	180	90	140	70		1	23.3		126.7	73.7	80	60	80.3	75.5	63.9	7.3	0.5	3.9	1	10	0	1	0		1
2334	M	1950	65	32	1	1	48	123				130	80		1	25		1.19	1	87	70	50.7	56.3	44	0.8	0	11.5	0	3	1	1	0		1
2335	M	1962	52	30	1	1	41	105	0	0	0	0	0		1	14		2.39	1	94	85	4.1	7.7	0.9	0	0	6.8	1	20	1	1	0		0
2336	M	1940	74	25.8	0	0	41	97	1	150	95	140	95		1	28.6		0	31.5	94	86	11.4	31.5	8.9	1.2	1	20.4	0	3	0	1	0		1
2337	M	1942	72	30.1	1	1	44	119	1	180	95	120	60		1	22.1		49.2	71.3	93	76	31	68.1	46.9	4.7	0.7	15.8	1	6	0	1	0		1
2338	M	1985	29	24	0	0	38	88	0			120	75		1	22		2.16	1	92	89	1.5	12.8	4.4	0	0	8.4	1	7	0	0	0		0
2339	M	1968	47	43.6	1	3	46	132	1	190	150	100	60		1	19.2		40.3	72.5	90	82	58	60.1	36.8	2	3.4	17.9	1	24	1	1	1		1
2340	F	1974	40	27			33	85	1	145	95	130	85		1	15		1.48	1	92	88	2.8	19.4	4	0	0.1	15.2	1	16	1	1	0		0
2341	F	1960	55	30.5	1	1	33	103	1	160	110	120	90		1	16		9.7	8.9	94	84	7.2	9.2	3.2	0.4	0.5	5.1		8	1	1	0		0
2342	F	1972	42	30	1	1	35.5	94	1	180	120	120	80		1	15		1.63	1	94	89	6.8	11.4	4	0.4	0	7	1	7	1	1	0		0
2343	M	1947	68	34.7	1	1	48	128	1	208	120	160	100		1	19.7		50.9	70.5	95	85	24	64.6	60	0.8	0.2	3.7	1	18	1	1	0		1
2344	F	1967	45	34.7	1	1	45	125	1	180	110	150	100		1	20.6		30.2	18.3	94	86	22	25.9	16.1	1.7	0.5	7.6	1	11	1	1	0		0
2345	M	1969	46	43.9	1	3	48	121	1	180	100	150	90		1	17.9		93.6	98.4	93	75	69.9	97	53.4	9.8	13.3	20.6	1	16	1	1	0		1
2346	M	1969	45	38	1	2	49	124	1	220	160	150	100		1	19		1	5.011	85	62	77	44.7	37	1	0	6.7	0	11	0	1	0		1
2347	M	1965	49	40.6	1	3	47.5	117	0	0	0	0	0		1	22.1		21.5	51.8	92	65	62.2	48.1	32.6	1.3	3.3	10.9	1	8	1	1	0		1
2348	M	1970	45	33	1	1	43	115	1	200	150	130	90		1	23		1	1.219	89	72	77.8	82.3	56	1.4	0.1	24.7	0	11	1	0	0		1
2349	M	1987	28	28.7	0	0	40	96	0	0	0	0	0		1	19.7		49	27.4	95	80	15.2	43	29.4	3.7	4	5.8	0	13	1	1	0		1
2350	M	1968	46	28.4	0	0	43	108	1	150	100	130	90		1	23.2		76.4	41.3	90	60	70	44.5	26.2	7.7	8.2	2.5	1	10	0	1	0		1
2351	F	1960	53	29	0	0	36	99	1	190	90	120	80		1	21		1.3	1	90	72	13.2	13.4	8.6	0	0.1	4.7	1	24	1	1	0		0
2352	F	1951	64	35	1	2	42	116	1	220	109	140	90		1	28		1.1	1	83	61	39.4	39.7	27.7	0.3	0	11.7	0	3	1	1	0		1
2353	M	1947	67	32.9	1	1	45	121	1	180	90	165	95		1	16.9		0	107.8	86	73	57	105.8	88.4	4.7	4.7	7.9	0	10	1	1	1		1
2354	M	1972	42	35	1	2	49	128	1	160	100	160	100		1	18.9		120.7	48.3	95	81	27.2	58.1	39.1	4.8	3.5	10.6	0	3	1	1	0		1
2355	F	1969	45	22.5	0	0	32	81	1	195	95	120	60		1	20.6		42.9	21.6	98	91	1.4	30.9	22.8	2.7	1.4	3.9	1	3	0	1	0		1
2356	M	1974	40	50	1	3	49	146	1	150	90				1	13		1	1.36	86	54	83.6	52.3	27.4	0	0	24.9	0	6	1	1	0		1
2357	M	1975	39	26	0	0	42	88	1	160	100	140	100		1	15		2.88	1	91	81	31.4	62	32.5	0.6	0.4	28.5	0	3	1	1	0		1
2358	M	1960	55	34	1	1	47	123	1	150	95	120	80		1	25		3.43	1	86	65	15.7	25.1	7.9	4.6	1.6	11	1	12	1	1	0		0
2359	F	1951	63	34.5	1	1	39	112	1	200	100	142	95		1	15.2		33.8	14.6	96	92	1.6	16.3	5.9	0.7	1.7	8	1	20	1	1	1		0
2360	M	1976	41	42	1	3			1	180	120	120	80		1	19		2.93	1	84	73	15.4	22.2	17.9	0	0.7	3.6	1	11	1	1	0		0
2361	M	1966	49	23.9	0	0	41	102	0						1	21.5		79	51.1	95	86	37.2	55.7	34.2	4.5	2.9	14	0	12	0	0	0		1
2362	M	1955	60	42	1	3	52	149	1	160	110	110	70		1	33		1	1.145	71	50	77.1	76.9	67.4	7.5	0	2	1	24	1	1	0		1
2363	F	1953	62	44.1	1	3	38	117	1	170	100	130	80		1	17		63.3	51.1	93	77	32.5	58.6	46	1.4	6.3	5	1	20	0	0	0		1
2364	M	1968	47	39	1	2	49	143	1			140	80		1	17		2.45	1	83	65	89.6	71.5	67.3	0.1	0.6	3.5	1	11	1	1	0		1
2365	M	1972	43	42	1	3	49	132	1	200	110	160	90		1	17		1.81	1	90	78	77.4	77.3	56.2	2	1.2	17.9	0	11	1	1	0		1
2366	F	1964	50	34.9	1	1	38	111	1	220	190	130	85	80	1	17.9		71	32	95	72	18.1	41.8	22.1	4.2	4	11.5	1	14	1	1	0		1
2367	M	1984	30	22	0	0	36	75	0	0	0	130	75		1	19.4		8	5.2	96	89	4.1	7	3.9	0.1	0.4	2.6	1	7	1	1	0		0
2368	M	1956	59	32	1	1	40	115	1	170	100				1	22		2.67	1	91	80	26.6	49.8	24.8	8.6	1.7	14.2	0	11	1	1	0		1
2369	M	1962	55	30.1	1	1	48	107	1	200	115	140	80		1	16.7		112.9	51.3	92	82	42.4	53.8	28.9	3.1	7	14.8	1	12	1	1	0		1
2370	F	1960	53	30	1	1	39	100	1	190	100	130	90		1	15		3.18	1	90	84	20.4	38.3	19.6	0.1	0	18.4	1	13	1	1	0		1
2371	M	1968	46	27.8	0	0	42	105	0	0	0	100	70		1	21.4		26	28.8	97	80	7.7	27.4	8.6	1	0.6	17.2	1	7	1	1	0		0
2372	M	1938	77	28.7	0	0	44	107	1	150	75	170	80		1	23.5		48.7	19.1	94	89	9.8	38.5	25.6	0.9	0.4	11.6	0	5	0	1	0		1
2373	M	1948	66	41	1	3	50	145	1	220	120	150	75		1	19		1.16	1	74	51	84.6	85.3	82	0	0.3	3	1	10	1	1	0		1
2374	M	1980	34	25	0	0	48	91	0	0	0	120	70		1	18		1.49	1	92	81	19	43.6	24.5	0.3	0.3	18.4	1	3	1	1	0		1
2375	M	1977	37	17.1	0	0	35		0	0	0	0	0		1	25.6		39.4	37.1	84	58	35.4	37.4	26.4	0.7	1.5	8.8	1	22	1	1	0		1
2376	F	1946	67	26	0	0	36	92	0	0	0	130	90		1	22		2.3	1	91	87	7.5	35.8	28.5	2.1	0.3	4.7	1	13	1	1	0		1
2377	M	1967	47	50.2	1	3	59	147	1						1	15.5		111.2	90.3	83	61	92	105.6	75.7	7.3	7.8	14.8	1	18	1	1	0		1
2378	M	1952	61	39.3	1	2	47	124	1	200	120	140	100		1	33.8		67.1	59.7	92	82	52	60.9	35.3	12.4	2.4	10.8	1	14	1	1	0		1
2379	M	1983	31	37.6	1	2	46	121	0	130	70	120	80		1	19.4		89.4	66.6	92	78	56	70.9	44.2	7.2	2.8	16.8	1	16	1	1	0		1
2380	M	1950	65	41.2	1	3	45	128	1	190	110	150	100		1	26.2		66.8	59.7	91	57	55.4	60.4	10.5	3.3	20	26.6	1	20	1	1	0		1
2381	M	1992	23	32.9	1	1	46	119	0	0	0	160	100		1	15.3		60.8	0.8	96	88	16.9	41.1	15.9	4.1	14.5	6.6	0	4	1	0	0		1
2382	F	1949	65	34.52	1	1	38	110	1	200	100	130	70		1	22.5		76.3	28.2	94	82	30	34	18.1	2.2	0.6	13	1	9	1	1	0		1
2383	M	1959	55	31	1	1	44	117	1	180	120	140	80		1	24		1.3	1	78	55	53.5	57.6	53.6	0.1	0.7	3.1	1	17	1	1	1		1
2384	M	1952	62	28.1	0	0	39	110	0	0	0	130	80		1	28.3		76.1	31.8	94	84	24	33.8	17.9	2	2.7	11.3	1		1	1	0		1
2385	F	1953	61	31.2	1	1	40	110	1	170	120	140	80		1	27.5		56.3	27.7	88	67	8.9	28	14.9	0	0.2	12.9	1	7	1	1	1		0
2386	M	1977	37	37	1	2	47	119	0	0	0	120	80		1	24		3.53	1	88	74	14.7	18.2	3.9	0	0	14.3	0	7	1	0	0		0
2387	M	1970	45	39	1	2	49	132	1	145	100	150	100		1	16		1	1.299	85	54	48.4	53	30.2	1.9	0.8	20.1	1	7	0	0			1
2388	M	1968	47	41	1	3	51	125	0	0	0	130	80		1	27.4		0	63.8	93	83	68	63.8	20.3	15.9	26.9	0.8	1	6	0	0	0		1
2389	M	1950	65	30	1	1	43	112	0	0	0	130	70		1	22.3		54.5	26.2	95		16	27	12.5	0.9	2.3	11.4	0	8	0	1	0		0
2390	F	1963	52	23.3	0	0	35	91	0	0	0	110	60		1	19.4		15.2	14.2	96		2	14.6	0	0	0	14.6	1	17	0	0	0		0
2391	M	1956	59	37.1	1	2	44	120	1	240	120	180	110		1	24.7		86.8	80	92	70	65.3	80.9	50.1	20.3	7.6	3	1	21	1	1	0		1
2392	M	1941	74	35	1	2	50	138	1	180	90	160	90		1	18		1.14	1	87	62	40.6	72.1	50.6	2.3	0.3	18.9	1	8	1	1	0		1
2393	M	1947	68	40	1	3	48	128	1	175	100	160	90		1	16		1	1.072	83	62	57.9	58.1	27.2	3.3	2.4	25.2	1	8	1	1	1		1
2394	M	1967	47	38.9	1	2	50	128	1	160	120	150	100		1	19.1		59.4	37.2	92	65	20.6	46.5	22.4	2	1.1	20.9	1	7	0	1	0		1
2395	M	1953	61	37	1	2	44	130	1	300	150	150	90		0	20		3.83	1	88	75	34.7	41	16.8	0.5	0	23.7	0	5	0	1	1		1
2396	M	1958	57	36.8	1	2	37	105	1	200	130	160	110		1	18.7		0	7.4	96	0	0	7.1	3.2	0	0.7	3.2	1	5	1	0	0		0
2397	F	1959	55	37,8	1	2	42	118	1	170	90				1	18.6		0	27.8	93	73	18.8	27.7	24	0.9	0.6	2.2	1	15	1	1	0		0
2398	M	1961	54	36.6	1	2	46	128	1	180	110	140	80		1	19.3		92.4	21.2	94	68	29.1	58.3	35.9	4.9	4.3	13.2	0	6	0	1	0		1
2399	M	1967	47	30	1	1	48	111	0	0	0	130	100		0	21		2.62	1	91	80	25.8	50.3	26.4	5.1	1.6	17.2	0	7	1	0	0		1
2400	M	1970	44	27.8	0	0	41	105	0	0	0	120	85		1	19		43.8	28.7	96	84	4.6	33.8	17.6	1.4	0	14.8	1	13	1	1	0		1
[truncated: 596 more rows]
