# Supplementary material for: SAS score: Targeting high-specificity for efficient population-wide monitoring of obstructive sleep apnea
Source: PLoS One. 2018 Sep 5;13(9):e0202042. doi: 10.1371/journal.pone.0202042 (PMC6124708; doi:10.1371/journal.pone.0202042)
Supplement: S2 Dataset — (XLSX) [file pone.0202042.s004.xlsx]

## Sheet: data
ID	Gender	Birth year	Age	Weight (kg)	Height (m)	BMI	Neck (cm)	HBP	Obesity	Epworth	Sleepy	AHI_before	AHI_after
1	F	1958	55	78	1.58	31	37	0	1	12	1	52.5
2	M	1968	45	85	1.68	30	41	0	1	14	1	41.5	1.5
3	M	1965	48	140	1.85	40	55	1	1	20	1	73.9	10
4	M	1960	53	127	1.6	49	52	1	1	20	1	85.7	11
5	M	1981	32	99	1.85	28	42	0	0	9	0	55.1
6	M	1965	48	100	1.75	32	42	0	1	3	0	83.8	3.1
7	M	1956	57	140	1.84	41	60	1	1	20	1	74.4	5.9
8	M	1951	62	90	1.65	33	54	1	1	10	0	75.6	21
9	M	1964	49	145	1.82	43	48	0	1	5	0	29.3	4
10	F	1955	58	79	1.62	30	34	1	1	15	1	36.8
11	M	1959	54	120	1.75	39	43	1	1	14	1	69.3	6.1
12	M	1952	61	130	1.75	42	45	0	1	23	1	36.1
13	F	1954	59	135	1.57	54	47	1	1	20	1	61.7
14	M	1940	73	126	1.82	38	52	1	1	12	1	77	19.3
15	M	1951	62	113	1.7	39	48	0	1	16	1	56.4	21.2
16	F	1958	55	93	1.76	30	37	1	1	15	1	30.8
17	M	1962	51	95	1.72	32	43	1	1	10	0	65.1	13.1
18	F	1963	50	82	1.65	30	39	1	1	24	1	32.5	10.4
19	M	1989	24	96	1.79	29	43	0	0	11	1	49.7
20	M	1950	63	90	1.69	31	42	1	1	16	1	42.9	16.9
21	F	1985	28	50	1.65	18	31	0	0	12	1	3.4
22	M	1937	76	110	1.72	37	46	1	1	3	0	44.2
23	M	1965	48	100	1.84	29	40	0	0	14	1	48.8	2.2
24	F	1960	53	149	1.71	50	46	1	1	20	1	21.1
25	F	1958	55	109	1.7	37	38	1	1	4	0	34.1	2.3
26	M	1961	52	135	1.78	42	50	1	1	24	1	57.3
27	M	1961	52	198	1.96	51	62	1	1	9	0	1.2	40.8
28	F	1943	70	60	1.58	24	32	1	0	8	0	16.8	8.7
29	M	1974	39	81	1.8	25	37	0	0	5	0	19.8
30	M	1951	62	86	1.67	30	43	1	1	13	1	51.4	2.6
31	M	1955	58	130	1.7	44	52	1	1	24	1	84.1
32	F	1965	48	85	1.56	34	35	1	1	16	1	20.5	3.9
33	M	1977	36	100	1.78	31	41	1	1	12	1	74.6	5.3
34	M	1962	51	124	1.75	40	46	1	1	14	1	49.9	6
35	F	1943	70	100	1.55	41	46	1	1	20	1	82.4	2.9
36	M	1942	71	126	1.73	42	48	1	1	8	0	36.5	6.8
37	M	1981	32	90	1.85	26	43	0	0	6	0	47.9	6
38	M	1951	62	98	1.72	33	45	0	1	9	0	55.3	1.7
39	M	1957	56	140	1.76	45	48	1	1	16	1	87.5	19.2
40	M	1956	57	110	1.7	38	48	1	1	15	1	81.1	12.9
41	M	1983	30	96	1.82	28	44	1	0	10	0	46.4	12.3
42	M	1967	46	100	1.72	33	42	0	1	8	0	24	3.7
43	M	1969	44	86	1.72	29	39	1	0	10	0	35.2	5.8
44	F	1951	62	90	1.6	35	42	1	1	12	1	4.4
45	F	1952	61	65	1.63	24	36	1	0	6	0	17.9
46	M	1960	53	80	1.8	24	42	0	0	4	0	37.1	5
47	M	1967	46	153	1.83	45	50	1	1	12	1	46.3	6.3
48	M	1968	45	100	1.78	31	46	1	1	17	1	66.7	1
49	M	1987	26	104	1.78	32	43	0	1	15	1	38.8	7.4
50	M	1968	45	90	1.8	27	41	0	0	12	1	38.7	5.9
51	F	1958	55	82	1.62	31	40	1	1	3	0	57.7	30
52	M	1952	61	85	1.75	27	39	1	0	10	0	31.4	1.2
53	F	1947	66	82	1.6	32	24	1	1	9	0	22	3.6
54	F	1950	63	100	1.75	32	42	1	1	20	1	44.6	4.8
55	F	1957	56	68	1.5	30	37	1	1	14	1	30.8
56	F	1950	63	80	1.6	31	39	1	1	16	1	46.3	3.7
57	F	2006	7	20	1.2	13			0	14	1	28.2
58	F	2006	7	20	1.14	15			0	12	1	13.6
59	M	1961	52	70	1.72	23	36		0	10	0	10.3
60	M	1971	42	69	1.65	25	38	1	0	2	0	41.1	14.6
61	M	1953	60	120	1.7	41	54	1	1	10	0	90.5
62	M	1939	74	82	1.7	28	43	1	0	11	1	35.7	18.3
63	M	1985	28	83	1.87	23	37	0	0	2	0	6.5
64	M	1968	45	135	1.76	43	56	1	1	11	1	61.2	9.5
65	M	1971	42	93	1.73	31	45	0	1	10	0	32.5
66	F	1963	50	104	1.7	35	42	0	1	12	1	51.8
67	M	2005	8	35	1.35	19	38	0	0	4	0	63.4	24.7
68	M	1981	32	110	1.75	35	47	1	1	4	0	16.3	2.5
69	F	1963	50	83	1.64	30	36	1	1	9	0	44.2	2.3
70	M	1957	56	97	1.72	32	46	1	1	14	1	86.7	21
71	M	1966	47	99	1.72	33	44	0	1	10	0	36.7	13.1
72	M	1948	65	81	1.76	26	44	1	0	3	0	51.4	4.1
73	M	1960	53	73	1.67	26	42	1	0	7	0	33.6	10.4
74	F	1968	45	180	1.73	60	45	1	1	21	1	95.9	4.3
75	F	1973	40	88	1.6	34	35	1	1	20	1	18.3	0.4
76	M	1958	55	94	1.7	32	43	1	1	14	1	55.3	2.6
77	M	1951	62	96	1.74	31	43	1	1	10	0	51	1.6
78	M	1954	59	132	1.76	42	44	1	1	19	1	63.9	31.2
79	M	1968	45	130	1.7	44	56	1	1	4	0	33.6
80	F	1948	65	112	1.62	42	44	1	1	11	1	30.1
81	M	1953	60	76	1.64	28	47	1	0	9	0	16.3
82	M	1958	55	100	1.75	32	43	1	1	6	0	44.7	1.5
83	M	1964	49	128	1.85	37	49	1	1	16	1	31.4
84	M	1972	41	90	1.8	27	41	0	0	10	0	17.3
85	F	1960	53	75	1.7	25	34	0	0	4	0	10.6
86	F	1963	50	130	1.6	50	39	1	1	13	1	119.2	6.4
87	M	1950	63	160	1.8	49	40	1	1	2	0	37.8
88	F	1972	41	120	1.63	45	37	0	1	9	0	15.2
89	M	1955	58	110	1.78	34	45	1	1	6	0	91	4
90	M	2007	6	19	1.2	13		0	0	4	0	3.5
91	M	1960	53	127	1.9	35	43	1	1	11	1	63.7	49.1
92	F	1969	44	120	1.7	41	37	1	1	15	1	26.5	3.4
93	M	1945	68	100	1.78	31	50	1	1	7	0	66
94	M	1953	60	96	1.81	29	42	1	0	16	1	73.3	10
95	F	1962	51	80	1.5	35	42	0	1	20	1	45.7	1.3
96	M	1988	25	75	1.82	22	37	0	0	12	1	9.6
97	F	1946	67	92	1.58	36	39	1	1	11	1	42.8	36.6
98	M	1985	28	108	1.79	33	42	0	1	7	0	16.2	2.1
99	M	1979	34	85	1.7	29	40	0	0	14	1	83.1	11.7
100	M	1944	69	92	1.76	29	41	1	0	12	1	29.5	14.3
101	F	1979	34	49	1.7	16	30	0	0	8	0	3
102	M	1959	54	94	1.7	32	43	1	1	17	1	4.4
103	M	1955	58	74	1.78	23	35	1	0	14	1	55.2	6.5
104	M	1994	19	82	1.83	24	36	0	0	2	0	2.1
105	M	1966	47	109	1.83	32	45	0	1	12	1	76.9	7.9
106	M	1950	63	87	1.75	28	43	1	0	10	0	30	5.6
107	M	1965	48	110	1.82	33	44	0	1	20	1	9
108	M	1954	59	126	1.76	40	46	1	1	10	0	77	62
109	M	1963	50	145	1.78	45	45	1	1	5	0	83.5	9.2
110	M	1948	65	102	1.78	32	46	1	1	18	1	75.4	8.6
111	F	1955	58	103	1.5	45	41	1	1	14	1	36.8	3.8
112	F	1943	70	91	1.72	30	44	1	1	18	1	42.8	7.7
113	F	1955	58	67	1.49	30	37	0	1	12	1	69.7	7.6
114	M	1955	58	134	1.76	43	44	1	1	14	1	76.9	10
115	M	1975	38	115	1.83	34	43	0	1	3	0	60	9.4
116	F	1953	60	85	1.58	34	36	1	1	6	0	28.5	0
117	F	1956	57	79	1.62	30	37	1	1	8	0	53.7
118	M	1967	46	64	1.7	22	34	0	0	8	0	34.8
119	M	1962	54	130	1.82	39	47	1	1	18	1	93.7	12.8
120	M	1945	68	98	1.67	35	48	1	1	14	1	22.2	2.9
121	F	1937	76	80	1.6	31	48	0	1	7	0	19.1	2.2
122	M	1980	33	84	1.65	30	48	0	1	14	1	24.5
123	M	1947	66	86	1.82	25	42	1	0	14	1	60.4	4.8
124	M	1954	59	78	1.6	30	44	1	1	11	1	39.1
125	M	1984	29	80	1.73	26	41	0	0	10	0	51.5	3.4
126	M	1981	32	72	1.62	27	38	0	0	13	1	93.6	3.3
127	M	1979	34	94	1.78	29	40	0	0	14	1	50.2
128	M	1971	42	128	1.83	38	48	0	1	17	1	17
129	F	1963	50	110	1.69	38	44	1	1	3	0	14.1
130	M	1929	84	95	1.7	32	43	1	1	11	1	50.7	21.8
131	M	1939	74	110	1.74	36	43	1	1	15	1	12.4
132	M	1965	48	96	1.84	28	41	0	0	7	0	22.6	18.7
133	F	1949	64	79	1.64	29	37	1	0	2	0	40.1	13.1
134	F	1939	74	78	1.72	26	36	1	0	1	0	48.4
135	M	1965	48	130	1.75	42	50	1	1	16	1	36
136	M	1970	43	85	1.72	28	40	0	0	13	1	14.4
137	M	1933	80	71	1.6	27	40	1	0	6	0	27.5
138	M	1959	54	125	1.79	39	44	1	1	15	1	61.9
139	F	1957	56	87	1.64	32	40	0	1	10	0	30.4	9.7
140	M	1956	57	63	1.73	21	40	0	0	6	0	26.8	5
141	M	1957	56	127	1.68	44	47	1	1	17	1	75.1
142	M	1964	49	120	1.75	39	44	1	1	14	1	82	4.5
143	M	1955	58	84	1.65	30	43	1	1	13	1	18.4	1.5
144	F	1949	64	87	1.52	37	40	1	1	9	0	55.8	4.2
145	M	1960	53	83	1.66	30	40	0	1	7	0	59.1	2.1
146	M	1947	66	110	1.68	38	45	1	1	7	0	81.4	61.5
147	M	1959	54	91	1.72	30	45	0	1	14	1	29	24.2
148	M	1960	53	98	1.72	33	45	1	1	11	1	58.2	4.9
149	M	1981	32	86	1.87	24	40	0	0	18	1	51.3	18.6
150	M	1969	44	80	1.7	27	40	0	0	18	1	42	14.3
151	M	1977	36	87	1.83	25	40	0	0	11	1	10.5
152	M	1947	66	122	1.75	39	51	1	1	12	1	62	7.2
153	M	1953	60	64	1.5	28	43	0	0	21	1	91.3	77.1
154	F	1956	57	83	1.65	30	40	1	1	8	0	37.1	1.1
155	M	1952	61	128	1.81	39	50	1	1	22	1	79.2	24.1
156	F	1947	66	72	1.67	25	37	0	0	4	0	48
157	M	1976	37	79	1.76	25	41	0	0	12	1	29.3	4.3
158	M	1964	49	100	1.8	30	47	1	1	13	1	44.4	3.2
159	M	1961	52	74	1.7	25	39	0	0	10	0	23.6	1.7
160	M	1975	38	124	1.8	38	46	1	1	15	1	3.1	24.7
161	M	1961	52	98	1.74	32	45	1	1	14	1	9.1	20
162	F	1964	48	125	1.7	43	44	1	1	14	1	69.3	87.2
163	M	1964	49	94	1.65	34	40	1	1	10	0	17.6
164	F	1983	31	75	1.63	28	37	0	0	12	1	5.3
165	F	1962	51	85	1.62	32	40	1	1	13	1	7.7
166	F	1958	55	103	1.5	45	44	1	1	11	1	9.3
167	M	1956	57	80	1.58	32	46	1	1	20	1	62	13.5
168	M	1954	59	195	1.82	58	52	1	1	12	1	81.1
169	M	1940	73	85	1.6	33	45	1	1	15	1	74.7
170	M	1974	39	105	1.8	32	44	1	1	22	1	93.5	93.5
171	M	1947	66	83	1.7	28	42	1	0	18	1	69.2	34.7
172	M	1957	56	120	1.78	37	48	1	1	14	1	85.1	12.3
173	M	1982	31	120	1.76	38	48	0	1	9	0	64.4	3.6
174	M	1968	45	165	1.82	49	55	1	1	20	1	110.7	5.5
175	M	1983	30	78	1.75	25	41	0	0	10	0	37.6	7.5
176	M	1955	58	80	1.7	27	42	1	0	12	1	62.9	3.2
177	M	1947	66	108	1.78	34	50	1	1	14	1	65.4	20.7
178	F	1943	70	85	1.7	29	40	1	0	10	0	26.1
179	M	1978	35	135	1.89	37	48	1	1	2	0	33.6	1.5
180	M	1946	67	120	1.69	42	47	1	1	14	1	50.7	14.4
181	M	1947	66	86	1.78	27	42	1	0	8	0	45.6	3.1
182	M	1959	54	85	1.75	27	41	1	0	7	0	29.6	8.7
183	M	1981	32	96	1.78	30	45	0	1	11	1	107.4	71.5
184	M	1964	49	96	1.75	31	41	0	1	9	0	18.7
185	F	1960	53	84	1.64	31	40	1	1	14	1	28	1.5
186	M	1981	32	105	1.83	31	43		1	7	0	27.8	6.5
187	F	1960	53	84	1.66	30	37	1	1	16	1	7.7
188	M	1970	43	105	1.71	35	49	0	1	15	1	76.4	8.5
189	M	1971	42	102	1.86	29	44		0	3	0	39.5	14.5
190	F	1958	55	93	1.54	39	36	1	1	8	0	58.2	46.2
191	F	1959	54	98	1.6	38	42	1	1	11	1	33.1
192	M	1966	47	68	1.74	22	39	1	0	6	0	17.9
193	M	1975	38	92	1.73	30	43	0	1	16	1	83.7	7.4
194	M	1981	32	99	1.93	26	40	0	0	10	0	38.7	28.5
195	M	1991	22	80	1.8	24	41	0	0	5	0	4.6
196	F	1953	60	85	1.62	32	39	1	1	4	0	28.8
197	F	1955	58	82	1.56	33	38	1	1	4	0	54.5	20.4
198	F	1957	56	96	1.68	34	41	1	1	17	1	96.9
199	M	1950	63	96	1.65	35	42	1	1	10	0	74.1
200	M	1951	62	97	1.67	34	44	1	1	6	0	2.3
201	M	1958	55	90	1.74	29	43	1	0	10	0	13
202	M	1969	44	90	1.69	31	39	0	1	8	0	26.3	0.7
203	M	1962	51	87	1.62	33	41	1	1	9	0	7.7
204	M	1953	60	125	1.66	45	47	1	1	16	1	66.7	12.6
205	M	1933	80	82	1.74	27	44	1	0	10	0	55.1	10.3
206	M	1948	65	100	1.75	32	41	1	1	7	0	6.9
207	M	1965	48	72	1.72	24	38	0	0	11	1	30.2
208	M	1953	60	140	1.8	43	47	1	1	20	1	33.4	2.7
209	M	1977	36	94	1.72	31	44	0	1	14	1	12.7	4.1
210	F	1950	63	56	1.63	21	37	0	0	10	0	33.6	6.7
211	F	1987	26	92	1.64	34	39	1	1	4	0	13.5
212	M	1949	64	110	1.84	32	45	1	1	11	1	58.2	2.7
213	M	1955	58	91	1.76	29	41	0	0	10	0	33.9	10.3
214	M	1945	68	122	1.76	39	52	1	1	20	1	43.1
215	M	1947	66	70	1.65	25	41	1	0	10	0	16.3
216	M	1942	71	74	1.65	27	42	1	0	17	1	106.1
217	M	1957	56	88	1.75	28	41	0	0	10	0	8.2
218	F	1957	56	80	1.6	31	39	1	1	14	1	46.2	53.9
219	M	1955	58	94	1.68	33	44	1	1	2	0	2.4
220	F	1952	61	88	1.58	35	38	1	1	4	0	45.7	10.1
221	M	1943	70	90	1.78	28	40	0	0	8	0	55.9	7.8
222	M	1964	49	94	1.84	27	38	0	0	6	0	30.4	30.2
223	M	1947	66	110	1.78	34	49	1	1	14	1	56.1
224	M	1957	56	86	1.69	30	44	1	1	13	1	57.9	1.9
225	M	1958	55	103	1.8	31	41	1	1	17	1	68.4
226	M	1972	41	98	1.68	34	45	0	1	15	1	87.7	7.4
227	F	1959	54	84	1.68	29	41	1	0	4	0	27.9
228	F	1952	61	75	1.6	29	32	0	0	12	1	42.5	55
229	M	1955	58	72	1.72	24	41	0	0	2	0	16.1
230	M	1959	54	101	1.81	30	40	1	1	2	0	7.8
231	F	1956	57	76	1.63	28	37	1	0	8	0	48.1
